# Supplementary material for: Integrative analysis of circulating microRNAs and the placental transcriptome in recurrent pregnancy loss
Source: Front Physiol. 2022 Aug 5;13:893744. doi: 10.3389/fphys.2022.893744 (PMC9390878; doi:10.3389/fphys.2022.893744)
Supplement: Supplementary file 2 [file Table3.XLSX]

## Sheet: Sheet1
DEGs	Attribute
ARL10	down
ATOH8	down
CACHD1	down
CAMK2D	down
COL4A5	down
CSRNP3	down
CXXC4	down
DNMT3B	down
E2F5	down
EFNB3	down
EPHA7	down
ERG	down
ETS1	down
ETV1	down
FAT3	down
FGFRL1	down
FUT9	down
FYN	down
GFRA2	down
GJC1	down
GPC6	down
GREM1	down
HAS2	down
HEYL	down
ITGA9	down
JPH1	down
KDR	down
KIT	down
KLF12	down
KLF15	down
LHX6	down
LRP6	down
LRRN1	down
LSAMP	down
MAPK10	down
MARCKSL1	down
MMP16	down
MSRB3	down
NOVA2	down
NR5A2	down
NRARP	down
PCDH17	down
PHLDA1	down
PODXL	down
POLQ	down
RPS6KA2	down
RTKN2	down
SALL4	down
ST6GALNAC3	down
SULF1	down
TMOD1	down
TRABD2B	down
TRPC3	down
UNC5C	down
VASH2	down
VAT1L	down
VSNL1	down
WNT1	down
ZNF521	down
FAM177B	up
CLEC4E	up
MYO1A	up
ADGRF1	up
FPR3	up
ADA2	up
RASGRP1	up
SLC26A7	up
RUNDC3A	up
FAM234B	up
SLC37A2	up
AFF3	up
ARNT2	up
CDKN2B	up
TMEM108	up
PTPRJ	up
EPHB2	up
NTN4	up
MT1F	up
ADCY7	up
HPSE	up
SH3TC2	up
ITPRIP	up
ELK1	up
CREB5	up
IL22RA2	up
RGMA	up
CLMN	up
FBLN1	up
SLC6A17	up
NMNAT2	up
USP46	up
ARL4C	up
PSG4	up
CD59	up
EPB41L4A	up
TNFRSF12A	up
SGMS2	up
PDE10A	up
NCCRP1	up
GLUL	up
IL1RAP	up
DENND3	up
SLC25A23	up
MAD2L1	up
PDGFRB	up
UNC5C	up
CDC25A	up
TRIM59	up
SOX12	up
MEX3A	up
FGD1	up
PECAM1	up
TCF19	up
PCDH17	up
HEYL	up
NEURL1B	up
RAD54B	up
ARHGEF26	up
UNC5B	up
KLF12	up
SMAD9	up
CCDC3	up
RASL10B	up
DMTN	up
S1PR1	up
KCNA6	up
ADGRG5	up
FUT9	up
RAPGEF5	up
TSPAN18	up
COL1A1	up
TOX2	up
BAALC	up
RAVER2	up
MAMLD1	up
ADCYAP1R1	up
NR5A2	up
ZC4H2	up
TNNI1	up
OR51E1	up
