# Supplementary material for: Integrative analysis of circulating microRNAs and the placental transcriptome in recurrent pregnancy loss
Source: Front Physiol. 2022 Aug 5;13:893744. doi: 10.3389/fphys.2022.893744 (PMC9390878; doi:10.3389/fphys.2022.893744)
Supplement: Supplementary file 3 [file Table1.XLSX]

## Sheet: Sheet1
miRNA_id	BaseMean	lfcSE	stat	FoldChange	log2FoldChange	pValue	qValue	TPM_BNP01	TPM_BNP02	TPM_BNP03	TPM_BRPL01	TPM_BRPL02	TPM_BRPL03	Sequence	Length
hsa-let-7a-3p	29.3992	3.14719	-1.1383	0.0834785	-3.58245	0.254994	0.455676	0	8.90932	0	1.34352	0.149388	0	CTATACAATCTACTGTCTTTC	21
hsa-let-7a-5p	23257.5	1.1404	-0.400914	0.728398	-0.457202	0.688483	0.80188	340.607	1476.66	503.795	1498.7	1177.87	2434.75	TGAGGTAGTAGGTTGTATAGTT	22
hsa-let-7b-3p	3.45684	2.57291	1.70389	20.8787	4.38396	0.0884011	0.211394	0	0	0	1.65356	0.298775	0.202875	CTATACAACCTACTGCCTTCCC	22
hsa-let-7b-5p	333489	1.05132	-0.603448	0.644201	-0.634418	0.546211	0.722617	4998.09	20956.6	8303.92	32390.9	19920.3	20493.3	TGAGGTAGTAGGTTGTGTGGTT	22
hsa-let-7c-3p	1.19866	3.7389	0.763408	7.23153	2.8543	0.44522	0.657863	0	0	0	0.206695	0	0.40575	CTGTACAACCTTCTAGCTTTCC	22
hsa-let-7c-5p	6939.21	1.31834	0.809228	2.09483	1.06684	0.418384	0.629483	37.7639	75.7292	178.916	1002.78	504.282	1027.2	TGAGGTAGTAGGTTGTATGGTT	22
hsa-let-7d-3p	1984.17	1.16102	0.281966	1.25472	0.327368	0.777969	0.880068	20.5689	114.988	29.066	216.668	312.867	87.3987	CTATACGACCTGCTGCCTTTCT	22
hsa-let-7d-5p	815.916	1.22306	0.865161	2.08225	1.05814	0.38695	0.596699	7.15442	21.1076	12.0694	131.768	34.6081	132.153	AGAGGTAGTAGGTTGCATAGTT	22
hsa-let-7e-3p	3.25087	3.36598	1.2757	19.6162	4.29397	0.202062	0.380307	0	0	0	0.930129	0	0.852076	CTATACGGCCTCCTAGCTTTCC	22
hsa-let-7e-5p	720.423	1.76181	1.83192	9.36633	3.22748	0.0669639	0.179174	0.447151	14.3215	2.35059	72.55	3.23673	244.302	TGAGGTAGGAGGTTGTATAGTT	22
hsa-let-7f-1-3p	0.687826	3.94001	0.522565	4.16672	2.05891	0.601277	0.754001	0	0	0	0.465064	0	0	CTATACAATCTATTGCCTTCCC	22
hsa-let-7f-2-3p	5.03174	2.52196	0.72045	3.52334	1.81694	0.471248	0.672244	0	0.333059	0	2.53202	0.0497958	0.0811501	CTATACAGTCTACTGTCTTTCC	22
hsa-let-7f-5p	18667.5	1.067	-0.153131	0.892925	-0.16339	0.878295	0.943072	225.689	947.593	459.451	2150.97	1214.87	1512.23	TGAGGTAGTAGATTGTATAGTT	22
hsa-let-7g-5p	15094.6	1.08705	0.0692699	1.05358	0.0752998	0.944775	0.969473	178.616	653.669	344.136	1996.52	942.336	1367.74	TGAGGTAGTAGTTTGTACAGTT	22
hsa-let-7i-5p	34567.1	1.10005	0.0449951	1.0349	0.049497	0.964111	0.980916	510.402	1417.25	663.771	2830.85	3049.15	3466.73	TGAGGTAGTAGTTTGTGCTGTT	22
hsa-miR-1-3p	457.071	2.47864	1.7388	19.8334	4.30986	0.0820705	0.203175	0	0.0832647	2.62182	7.38936	3.13714	190.054	TGGAATGTAAAGAAGTATGTAT	22
hsa-miR-100-5p	6527.43	1.66186	2.18638	12.4101	3.63345	0.0287882	0.102519	5.48776	84.2222	18.4883	226.28	117.867	2491.55	AACCCGTAGATCCGAACTTGTG	22
hsa-miR-101-3p	1823.93	1.18799	-0.422377	0.706235	-0.50178	0.67275	0.789126	17.1137	91.7993	66.3139	218.322	161.538	57.576	TACAGTACTGTGATAACTGAA	21
hsa-miR-103a-3p	666.714	1.34053	2.40075	9.30685	3.21829	0.0163614	0.069818	2.15445	4.32976	2.57661	81.3863	33.662	189.891	AGCAGCATTGTACAGGGCTATGA	23
hsa-miR-103b	92.7764	1.6134	2.31998	13.3897	3.74305	0.0203422	0.0818649	0.284551	0.124897	0.271222	12.2467	2.68898	28.6054	TCATAGCCCTGTACAATGCTGCT	23
hsa-miR-106b-3p	1506.96	1.14417	1.28392	2.76836	1.46903	0.199168	0.376291	9.47147	57.9522	10.8941	200.494	293.347	116.369	CCGCACTGTGGGTACTTGCTGC	22
hsa-miR-106b-5p	20.1927	2.5645	-0.270656	0.618095	-0.694099	0.786655	0.884987	0	4.07997	0	0.775107	0.149388	2.88083	TAAAGTGCTGACAGTGCAGAT	21
hsa-miR-107	37.6831	2.40501	2.34439	49.8077	5.6383	0.019058	0.0792749	0	0	0.0904074	6.66592	0.199183	12.1319	AGCAGCATTGTACAGGGCTATCA	23
hsa-miR-10a-5p	5469.7	1.12089	0.20528	1.17291	0.230095	0.837354	0.914989	65.4466	327.313	72.5068	515.188	761.428	341.358	TACCCTGTAGATCCGAATTTGTG	23
hsa-miR-10b-5p	16302.8	1.26968	0.514705	1.57299	0.65351	0.606759	0.756539	204.754	660.872	174.486	1216.56	3481.18	721.14	TACCCTGTAGAACCGAATTTGTG	23
hsa-miR-11400	23.0851	3.66905	-1.74874	0.011709	-6.41623	0.0803352	0.201858	0	0	2.75743	0	0	0.121725	TCGGCTGTGTATCTCTGTGTC	21
hsa-miR-11401	90.0482	2.50582	0.589031	2.78177	1.476	0.555841	0.729097	0	7.66035	0.0452037	0.0516738	21.3126	11.8073	TCACGTCTGCGGCTGTCACG	20
hsa-miR-1180-3p	217.108	1.8309	-1.72879	0.111473	-3.16524	0.0838471	0.203452	2.52031	30.6414	8.04626	14.107	0.149388	0.284025	TTTCCGGCTCGCGTGGGTGTGT	22
hsa-miR-122-5p	468081	1.30129	-1.15911	0.351517	-1.50833	0.246412	0.441934	4670.65	35707	20775.5	21519.2	40415.5	6143.51	TGGAGTGTGACAATGGTGTTTG	22
hsa-miR-1224-5p	0.586461	3.94585	0.462363	3.54163	1.82441	0.643821	0.775405	0	0	0	0.155021	0	0.1623	GTGAGGACTCGGGAGGTGG	19
hsa-miR-1228-5p	2306.22	1.12356	0.417872	1.38463	0.469504	0.67604	0.791111	17.2356	157.37	29.6536	221.061	257.793	238.541	GTGGGCGGGGGCAGGTGTGTG	21
hsa-miR-1229-3p	23.1278	3.90776	5.32171	1.82056e+06	20.796	1.02796e-07	1.45383e-06	0	0	0	0	0	10.5089	CTCTCACCACTGCCCTCCCACAG	23
hsa-miR-122b-3p	24477.7	1.23979	-1.25971	0.338732	-1.56178	0.207773	0.386645	263.209	1836.69	1086.34	1311.64	1807.14	380.594	AAACACCATTGTCACACTCCAC	22
hsa-miR-124-3p	114.815	3.47253	2.71726	692.548	9.43577	0.00658246	0.0354165	0	0	0	66.7626	0	7.30351	TAAGGCACGCGGTGAATGCCAA	22
hsa-miR-124-5p	12.9182	3.31876	1.89347	77.9218	6.28395	0.058296	0.165842	0	0	0	1.91193	0	4.58498	CGTGTTCACAGCGGACCTTGAT	22
hsa-miR-1249-3p	7.6618	3.28362	1.68428	46.2231	5.53054	0.0921271	0.219245	0	0	0	2.22197	0	1.98818	ACGCCCTTCCCCCCCTTCTTCA	22
hsa-miR-1255a	16.3139	3.1647	1.39353	21.2605	4.41011	0.16346	0.328913	0	0.208162	0	10.5415	0	0.040575	AGGATGAGCAAAGAAAGTAGATT	23
hsa-miR-1255b-5p	34.1862	1.22191	-1.11286	0.389633	-1.35981	0.265768	0.464859	0.487801	2.99753	1.03969	3.3588	0.746938	1.4607	CGGATGAGCAAAGAAAGTGGTT	22
hsa-miR-125a-3p	9.30372	2.87448	2.02132	56.1124	5.81025	0.0432468	0.139916	0	0	0	0.310043	0.0497958	3.97635	ACAGGTGAGGTTCTTGGGAGCC	22
hsa-miR-125a-5p	1967.86	1.38561	1.70648	5.14977	2.36451	0.0879189	0.211394	1.3821	63.864	12.7927	322.083	164.625	391.022	TCCCTGAGACCCTTTAACCTGTGA	24
hsa-miR-125b-1-3p	96.391	2.84862	3.22381	581.414	9.18342	0.00126496	0.0093456	0	0	0	5.63245	0.149388	39.8853	ACGGGTTAGGCTCTTGGGAGCT	22
hsa-miR-125b-2-3p	22.6894	3.38591	2.09597	136.881	7.09678	0.0360847	0.120689	0	0	0	13.5902	0	1.17668	TCACAAGTCAGGCTCTTGGGAC	22
hsa-miR-125b-5p	3205	1.72918	2.44537	18.7458	4.22849	0.0144704	0.0622855	1.2195	41.216	2.35059	451.112	26.3918	1056.82	TCCCTGAGACCCTAACTTGTGA	22
hsa-miR-126-3p	4156.99	1.07269	0.184923	1.1474	0.198365	0.85329	0.926268	56.5849	181.517	70.9698	556.32	311.373	367.935	TCGTACCGTGAGTAATAATGCG	22
hsa-miR-126-5p	79.0217	1.53484	-1.92635	0.128814	-2.95664	0.0540606	0.161205	1.8699	8.95095	1.98896	5.16738	0.248979	0.40575	CATTATTACTTTTGGTACGCG	21
hsa-miR-1264	2.68855	3.44119	1.16849	16.2345	4.02099	0.242611	0.438335	0	0	0	1.39519	0	0.284025	CAAGTCTTATTTGAGCACCTGTT	23
hsa-miR-127-3p	1845.39	2.44813	2.5549	76.3589	6.25472	0.0106217	0.0493813	0	7.66035	0.0452037	396.028	2.04163	559.855	TCGGATCCGTCTGAGCTTGGCT	22
hsa-miR-127-5p	2.07715	3.49363	1.04445	12.5439	3.64892	0.296278	0.502252	0	0	0	0.981802	0	0.284025	CTGAAGCTCAGAGGGCTCTGAT	22
hsa-miR-1273h-3p	18.5513	3.1317	-1.9652	0.0140391	-6.15441	0.0493912	0.153765	1.3008	0	0	0.0516738	0	0.0811501	CTGCAGACTCGACCTCCCAGGC	22
hsa-miR-128-1-5p	1.07075	3.77237	0.713844	6.46604	2.69288	0.475324	0.672244	0	0	0	0.361717	0	0.24345	CGGGGCCGTAGCACTGTCTGAGA	23
hsa-miR-128-3p	4435.78	1.30119	1.2683	3.13899	1.6503	0.204691	0.382348	24.1462	159.077	29.9249	1570.94	244.647	262.764	TCACAGTGAACCGGTCTCTTT	21
hsa-miR-1285-3p	39.0241	3.15849	-3.06505	0.00121828	-9.68093	0.00217633	0.0149623	0	7.41055	1.98896	0	0	0	TCTGGGCAACAAAGTGAGACCT	22
hsa-miR-129-1-3p	7.22257	3.47935	1.5652	43.5886	5.44588	0.117536	0.266883	0	0	0	4.70232	0	0.121725	AAGCCCTTACCCCAAAAAGTAT	22
hsa-miR-129-2-3p	11.9625	3.36936	1.83225	72.1788	6.1735	0.0669143	0.179174	0	0	0	7.18266	0	0.608626	AAGCCCTTACCCCAAAAAGCAT	22
hsa-miR-129-5p	257.235	2.88963	3.66813	1551.62	10.5996	0.000244327	0.00219894	0	0	0	126.342	0.0995917	31.892	CTTTTTGCGGTCTGGGCTTGC	21
hsa-miR-1294	98.688	2.93142	-0.548831	0.327859	-1.60885	0.583122	0.743931	0.0406501	15.8619	3.07385	16.4839	0	0	TGTGAGGTTGGCATTGTTGTCT	22
hsa-miR-1298-5p	275.495	2.9781	3.59239	1661.76	10.6985	0.000327657	0.00289625	0	0	0	144.428	0.0497958	28.0779	TTCATTCGGCTGTCCAGATGTA	22
hsa-miR-1299	32.1912	3.90748	5.44017	2.50668e+06	21.2573	5.32287e-08	8.49942e-07	0	0	0	0	17.0302	0	TTCTGGAATTCTGTGTGAGGGA	22
hsa-miR-1301-3p	0.807361	2.64659	0.450063	2.28332	1.19113	0.652665	0.781569	0	0.0416323	0	0.155021	0.0497958	0.1623	TTGCAGCTGCCTGGGAGTGACTTC	24
hsa-miR-1304-5p	24.8429	3.14093	-2.87541	0.00191098	-9.03147	0.00403501	0.0232248	0	5.57873	0.949278	0	0	0	TTTGAGGCTACAGTGAGATGTG	22
hsa-miR-1306-5p	5.84207	3.4598	1.48532	35.2342	5.13891	0.137459	0.287099	0	0	0	0.206695	0	2.51565	CCACCTCCCCTGCAAACGTCCA	22
hsa-miR-1307-3p	150.558	2.6219	0.0437733	1.0828	0.114769	0.965085	0.980916	3.45526	7.78525	0	0.0516738	40.9322	0.365175	ACTCGGCGTGGCGTCGGTCGTG	22
hsa-miR-130a-3p	8.38421	2.7757	2.0392	50.5699	5.66021	0.0414301	0.135527	0	0	0	0.775107	0.0497958	3.246	CAGTGCAATGTTAAAAGGGCAT	22
hsa-miR-130b-3p	37.5093	3.74174	5.73711	2.89833e+06	21.4668	9.63044e-09	1.90683e-07	0	0	0	0	0.0497958	17.0009	CAGTGCAATGATGAAAGGGCAT	22
hsa-miR-130b-5p	107.696	2.34656	0.29316	1.61096	0.687919	0.7694	0.873516	1.5447	6.41138	0	15.0371	0.0497958	20.0441	ACTCTTTCCCTGTTGCACTAC	21
hsa-miR-132-3p	19.2274	2.33527	2.56824	63.8914	5.99755	0.0102216	0.0481875	0	0.0416323	0	11.2649	0.298775	0.852076	TAACAGTCTACAGCCATGGTCG	22
hsa-miR-132-5p	29.2459	2.80949	2.65638	176.445	7.46307	0.00789846	0.0403066	0	0	0	18.1375	0.0995917	1.01438	ACCGTGGCTTTCGATTGTTACT	22
hsa-miR-1323	25.8795	3.73538	0.0924801	1.27055	0.345448	0.926317	0.963291	0.813002	0	0	9.76635	0	0	TCAAAACTGAGGGGCATTTTCT	22
hsa-miR-133a-3p	1.67572	2.96953	1.12361	10.1021	3.33658	0.261181	0.46173	0	0	0	0.103348	0.0497958	0.649201	TTTGGTCCCCTTCAACCAGCTG	22
hsa-miR-133b	0.98226	3.93019	0.652807	5.92025	2.56566	0.513881	0.700746	0	0	0	0	0	0.446326	TTTGGTCCCCTTCAACCAGCTA	22
hsa-miR-134-5p	112.163	2.44007	1.03191	5.72759	2.51793	0.302115	0.508663	0.0406501	5.24567	0	5.5291	0.199183	39.5607	TGTGACTGGTTGACCAGAGGGG	22
hsa-miR-135a-2-3p	7.99806	3.49803	1.59864	48.2381	5.5921	0.1099	0.251855	0	0	0	0.155021	0	3.53003	ATGTAGGGATGGAAGCCATGAA	22
hsa-miR-135a-3p	10.8942	3.90888	1.54468	65.7064	6.03796	0.122424	0.268328	0	0	0	0	0	4.95016	TATAGGGATTGGAGCCGTGGCG	22
hsa-miR-135a-5p	24.5099	3.30654	2.17993	147.853	7.20802	0.0292628	0.102731	0	0	0	9.50798	0	4.74728	TATGGCTTTTTATTCCTATGTGA	23
hsa-miR-135b-3p	0.98709	3.93008	0.654578	5.94857	2.57254	0.51274	0.700746	0	0	0	0	0.0497958	0.40575	ATGTAGGGCTAAAAGCCATGGG	22
hsa-miR-135b-5p	12.2948	2.50734	2.47774	74.158	6.21253	0.0132219	0.0579187	0	0	0	1.34352	0.398367	4.34153	TATGGCTTTTCATTCCTATGTGA	23
hsa-miR-136-3p	27.0078	2.7929	2.63105	162.947	7.34826	0.0085121	0.0425605	0	0	0	17.104	0.149388	0.649201	CATCATCGTCTCAAATGAGTCT	22
hsa-miR-136-5p	9.41316	3.6051	1.61655	56.8007	5.82784	0.105975	0.243989	0	0	0	6.30421	0	0.040575	ACTCCATTTGTTTTGATGATGGA	23
hsa-miR-137-3p	9.17068	3.04677	1.61705	30.4161	4.92676	0.105869	0.243989	0	0.0416323	0	5.99416	0	0.0811501	TTATTGCTTAAGAATACGCGTAG	23
hsa-miR-137-5p	0.560718	3.94755	0.446474	3.3928	1.76248	0.655255	0.781569	0	0	0	0.258369	0	0.0811501	ACGGGTATTCTTGGGTGGATAAT	23
hsa-miR-138-1-3p	0.993526	3.92984	0.658444	6.0109	2.58758	0.510253	0.700746	0	0	0	0.67176	0	0	GCTACTTCACAACACCAGGGCC	22
hsa-miR-138-2-3p	0.547847	3.94846	0.438291	3.3186	1.73057	0.661176	0.784339	0	0	0	0.310043	0	0.040575	GCTATTTCACGACACCAGGGTT	22
hsa-miR-138-5p	16.8401	3.45806	1.92789	101.6	6.66675	0.0538692	0.161205	0	0	0	10.9032	0	0.3246	AGCTGGTGTTGTGAATCAGGCCG	23
hsa-miR-139-3p	516.316	1.46229	0.471614	1.61288	0.689638	0.637202	0.772512	5.89426	26.9777	3.93272	26.1986	134.698	11.5233	TGGAGACGCGGCCCTGTTGGAGT	23
hsa-miR-139-5p	348.078	2.05088	2.14885	21.2153	4.40703	0.031646	0.109544	0	4.95425	0.0452037	110.427	25.6947	54.8575	TCTACAGTGCACGTGTCTCCAGT	23
hsa-miR-140-3p	470.158	1.21787	-0.71493	0.546884	-0.870694	0.474652	0.672244	9.39017	28.8096	10.1708	14.0553	29.7779	40.4939	TACCACAGGGTAGAACCACGG	21
hsa-miR-140-5p	48.9047	2.58379	3.17538	294.991	8.20453	0.0014964	0.010735	0	0	0	6.40755	0.497958	17.4878	CAGTGGTTTTACCCTATGGTAG	22
hsa-miR-141-3p	2.89048	2.6651	0.567994	2.85553	1.51376	0.570039	0.738558	0	0	0.0904074	0.0516738	1.04571	0.040575	TAACACTGTCTGGTAAAGATGG	22
hsa-miR-142-3p	19.0978	2.61803	-0.511367	0.395356	-1.33877	0.609094	0.756825	0.975602	0	0	0.723433	2.04163	0.202875	TGTAGTGTTTCCTACTTTATGGA	23
hsa-miR-142-5p	56.6086	2.5384	0.125855	1.24787	0.31947	0.899847	0.953799	0	0.0416323	3.02865	0.155021	1.1951	13.1463	CATAAAGTAGAAAGCACTACT	21
hsa-miR-143-3p	5405.14	1.14804	0.0814379	1.06695	0.0934937	0.935094	0.96835	39.9997	432.477	88.8705	573.218	676.277	301.757	TGAGATGAAGCACTGTAGCTC	21
hsa-miR-143-5p	4.66919	2.39581	2.01005	28.1628	4.81572	0.0444254	0.141338	0	0	0	0.826781	0.547754	1.09553	GGTGCAGTGCTGCATCTCTGGT	22
hsa-miR-144-3p	28.9451	2.30618	-1.80447	0.0558837	-4.16143	0.071158	0.183454	1.8699	0	0.135611	0.361717	0.0497958	0.40575	TACAGTATAGATGATGTACT	20
hsa-miR-144-5p	18.4748	3.66743	-1.82128	0.00975649	-6.67942	0.0685638	0.179546	1.3008	0	0	0	0	0.0811501	GGATATCATCATATACTGTAAG	22
hsa-miR-145-3p	6.3192	2.34308	2.24182	38.1276	5.25276	0.0249727	0.0943627	0	0	0	1.9636	1.1453	0.568051	GGATTCCTGGAAATACTGTTCT	22
hsa-miR-145-5p	32.0846	2.29825	3.30529	193.527	7.59639	0.000948769	0.00745462	0	0	0	6.82094	9.511	1.82588	GTCCAGTTTTCCCAGGAATCCCT	23
hsa-miR-146a-5p	303.647	1.37221	0.730394	2.00313	1.00225	0.46515	0.670596	2.84551	18.4431	0.587648	37.6185	37.5461	34.5294	TGAGAACTGAATTCCATGGGTT	22
hsa-miR-146b-5p	1097.07	1.15762	0.207857	1.1815	0.240619	0.835341	0.914809	9.95927	54.0388	23.958	164.684	137.586	41.1431	TGAGAACTGAATTCCATAGGCTG	23
hsa-miR-148a-3p	127701	1.25645	-0.509486	0.641649	-0.640144	0.610411	0.756825	1696.45	6810.13	4010.97	7265.24	17134.6	3080.17	TCAGTGCACTACAGAACTTTGT	22
hsa-miR-148a-5p	12.79	2.01506	2.67891	42.1703	5.39815	0.00738627	0.0384665	0	0.0416323	0	2.32532	1.1951	3.16485	AAAGTTCTGAGACACTCCGACT	22
hsa-miR-148b-3p	1250.41	1.09304	-1.00075	0.468506	-1.09386	0.316946	0.52471	25.5689	64.8632	35.5753	74.2553	67.2244	73.6031	TCAGTGCATCACAGAACTTTGT	22
hsa-miR-149-5p	225.88	2.83526	3.67232	1362.47	10.412	0.000240355	0.00219894	0	0	0	26.767	0.199183	84.4773	TCTGGCTCCGTGTCTTCACTCCC	23
hsa-miR-150-3p	173.439	2.93148	0.901835	6.24937	2.64371	0.367144	0.575115	1.7073	0	0	0.103348	47.555	26.9824	CTGGTACAGGCCTGGGGGACAG	22
hsa-miR-150-5p	213.84	1.7857	0.743293	2.50932	1.3273	0.457304	0.664666	2.39836	0.249794	3.20946	72.6017	2.3404	18.6239	TCTCCCAACCCTTGTACCAGTG	22
hsa-miR-151a-3p	39648.5	1.3106	0.556844	1.65841	0.7298	0.577634	0.738834	349.794	1709.34	578.788	2368.83	9451.7	1528.83	CTAGACTGAAGCTCCTTGAGG	21
hsa-miR-151a-5p	0.825396	3.06992	0.755326	4.98912	2.31879	0.450053	0.661058	0	0	0	0.310043	0.0995917	0.0811501	TCGAGGAGCTCACAGTCTAGT	21
hsa-miR-152-3p	139.178	2.77885	0.00270828	1.00523	0.0075259	0.997839	0.999477	0	22.7729	0	5.27073	1.59347	26.8201	TCAGTGCATGACAGAACTTGG	21
hsa-miR-152-5p	2.28309	3.55938	1.06291	13.7685	3.7833	0.287823	0.491963	0	0	0	0.155021	0	0.933226	AGGTTCTGTGATACACTCCGACT	23
hsa-miR-153-3p	5.52031	3.59014	1.40894	33.3195	5.0583	0.158852	0.320946	0	0	0	3.66884	0.0497958	0	TTGCATAGTCACAAAAGTGATC	22
hsa-miR-153-5p	0.714371	3.93895	0.534612	4.3044	2.10581	0.592918	0.749241	0	0	0	0	0	0.3246	TCATTTTTGTGATGTTGCAGCT	22
hsa-miR-154-3p	0.599332	3.94504	0.47008	3.61623	1.85449	0.638298	0.772512	0	0	0	0.103348	0	0.202875	AATCATACACGGTTGACCTATT	22
hsa-miR-154-5p	3.19939	3.36665	1.26868	19.3089	4.2712	0.204555	0.382348	0	0	0	1.13682	0	0.689776	TAGGTTATCCGTGTTGCCTTCG	22
hsa-miR-155-5p	66.859	2.59141	3.01186	223.627	7.80495	0.00259653	0.0163901	0	0.0416323	0	0.206695	33.9608	1.01438	TTAATGCTAATCGTGATAGGGGTT	24
hsa-miR-15a-5p	0.958136	2.94272	0.859783	5.77611	2.5301	0.389909	0.598685	0	0	0	0.155021	0.149388	0.202875	TAGCAGCACATAATGGTTTGTG	22
hsa-miR-15b-3p	2.37239	3.55219	1.08064	14.307	3.83865	0.279856	0.481002	0	0	0	0.155021	0	0.973801	CGAATCATTATTTGCTGCTCTA	22
hsa-miR-15b-5p	71.7961	2.31281	-0.343687	0.57639	-0.794883	0.731082	0.835087	0	5.24567	3.57109	0.155021	0.59755	11.3204	TAGCAGCACATCATGGTTTACA	22
hsa-miR-16-2-3p	405.801	1.9035	-0.404768	0.586224	-0.770475	0.685648	0.800462	7.64222	0.0832647	17.9007	11.1099	47.9036	19.5166	CCAATATTACTGTGCTGCTTTA	22
hsa-miR-16-5p	536.534	1.17877	-0.173145	0.868081	-0.204099	0.862537	0.930187	2.96746	33.0561	17.4938	63.2488	48.0032	29.5792	TAGCAGCACGTAAATATTGGCG	22
hsa-miR-17-3p	0.892963	3.93253	0.617425	5.38163	2.42804	0.536954	0.714496	0	0	0	0	0	0.40575	ACTGCAGTGAAGGCACTTGTAG	22
hsa-miR-17-5p	105.496	2.85521	3.26198	636.331	9.31363	0.00110637	0.00855709	0	0	0	1.49854	0.547754	46.4584	CAAAGTGCTTACAGTGCAGGTAG	23
hsa-miR-181a-2-3p	154.711	2.89254	0.743477	4.43993	2.15054	0.457193	0.664666	1.99185	0.166529	0	0	35.1061	27.1853	ACCACTGACCGTTGACTGTACC	22
hsa-miR-181a-3p	37.8407	2.43124	-0.0719981	0.88574	-0.175045	0.942603	0.969473	1.42275	0.0416323	0	6.04584	0.0995917	3.8952	ACCATCGACCGTTGATTGTACC	22
hsa-miR-181a-5p	2577.36	1.4489	1.73868	5.73254	2.51918	0.0820909	0.203175	7.27637	42.9646	18.0815	411.944	40.733	685.353	AACATTCAACGCTGTCGGTGAGT	23
hsa-miR-181b-3p	0.815736	3.93489	0.584808	4.92852	2.30115	0.558677	0.72967	0	0	0	0.310043	0	0.1623	CTCACTGAACAATGAATGCAA	21
hsa-miR-181b-5p	867.569	1.88822	5.27688	998.704	9.96391	1.31403e-07	1.80679e-06	0	0.0416323	0.0904074	92.7028	40.8824	296.401	AACATTCATTGCTGTCGGTGGGT	23
hsa-miR-181c-3p	3.01033	3.55893	1.17513	18.1537	4.18219	0.239944	0.438335	0	0	0	0.103348	0	1.2984	AACCATCGACCGTTGAGTGGAC	22
hsa-miR-181c-5p	4.10604	2.54458	1.82016	24.7872	4.63152	0.0687353	0.179546	0	0	0	1.49854	0.149388	0.730351	AACATTCAACCTGTCGGTGAGT	22
hsa-miR-181d-5p	496.111	3.02667	3.81511	2992.41	11.5471	0.00013612	0.00129576	0	0	0	11.6266	0.199183	217.442	AACATTCATTGTTGTCGGTGGGT	23
hsa-miR-182-5p	1936.21	1.16301	0.238248	1.21174	0.277085	0.811688	0.899161	14.634	104.164	42.5819	238.165	95.0105	240.367	TTTGGCAATGGTAGAACTCACACT	24
hsa-miR-183-3p	0.625074	3.94353	0.485085	3.76578	1.91295	0.627616	0.767086	0	0	0	0	0	0.284025	GTGAATTACCGAAGGGCCATAA	22
hsa-miR-183-5p	4214.59	1.11588	0.424945	1.38914	0.474187	0.670877	0.788798	47.8858	190.093	61.8387	345.284	632.009	338.599	TATGGCACTGGTAGAATTCACT	22
hsa-miR-184	2786.17	2.91421	-0.0677682	0.872066	-0.197491	0.94597	0.969473	3.65851	0.0416323	173.627	265.913	0	411.025	TGGACGGAGAACTGATAAGGGT	22
hsa-miR-1843	143.18	2.68871	-0.0413159	0.925891	-0.111086	0.967044	0.980916	0	10.1583	5.24363	24.3384	0	14.9316	TATGGAGGTCTCTGTCTGGC	20
hsa-miR-185-3p	3.74804	3.34216	1.3462	22.6153	4.49923	0.178237	0.347351	0	0	0	1.08515	0	0.973801	AGGGGCTGGCTTTCCTCTGGTC	22
hsa-miR-185-5p	1153.35	1.36984	-0.436697	0.660574	-0.598207	0.662331	0.784339	15.0405	98.169	22.2402	73.3251	169.206	13.8767	TGGAGAGAAAGGCAGTTCCTGA	22
hsa-miR-186-5p	775.378	1.20208	0.21232	1.19352	0.255225	0.831858	0.913014	6.01621	65.6542	8.31748	110.014	44.0195	80.014	CAAAGAATTCTCCTTTTGGGCT	22
hsa-miR-187-3p	5.69568	3.33074	1.53217	34.3745	5.10327	0.125479	0.272323	0	0	0	2.94541	0	0.608626	TCGTGTCTTGTGTTGCAGCCGG	22
hsa-miR-188-5p	0.892963	3.93253	0.617425	5.38163	2.42804	0.536954	0.714496	0	0	0	0	0	0.40575	CATCCCTTGCATGGTGGAGGG	21
hsa-miR-18a-3p	6.07698	3.60324	1.44196	36.6498	5.19573	0.149313	0.306402	0	0	0	0	0.0497958	2.71853	ACTGCCCTAAGTGCTCCTTCTGG	23
hsa-miR-18a-5p	2.30883	3.67848	1.03285	13.9222	3.79931	0.301675	0.508663	0	0	0	0.0516738	0	1.01438	TAAGGTGCATCTAGTGCAGATAG	23
hsa-miR-190b-5p	0.586461	3.94585	0.462363	3.54163	1.82441	0.643821	0.775405	0	0	0	0.155021	0	0.1623	TGATATGTTTGATATTGGGTTG	22
hsa-miR-191-5p	1660.39	1.19311	0.443132	1.44263	0.528705	0.65767	0.782565	24.512	46.1703	23.5059	240.8	87.6407	208.434	CAACGGAATCCCAAAAGCAGCTG	23
hsa-miR-192-5p	1576.04	1.10545	-1.30329	0.368383	-1.44072	0.192476	0.366445	21.1787	139.26	51.9391	115.181	87.3917	40.3316	CTGACCTATGAATTGACAGCC	21
hsa-miR-193a-5p	199.864	1.937	0.348716	1.59711	0.675463	0.727302	0.833367	0	11.6154	5.01761	19.1193	36.351	11.8073	TGGGTCTTTGCGGGCGAGATGA	22
hsa-miR-193b-3p	2.588	2.73437	1.44949	15.5996	3.96343	0.147201	0.303603	0	0	0	0.103348	0.248979	0.892651	AACTGGCCCTCAAAGTCCCGCT	22
hsa-miR-193b-5p	356.327	1.35353	-0.430178	0.667917	-0.582259	0.667066	0.786387	4.75606	5.82853	15.5953	48.8318	25.3461	10.2249	CGGGGTTTTGAGGGCGAGATGA	22
hsa-miR-194-3p	0.641182	3.94265	0.494068	3.85823	1.94794	0.621258	0.764982	0	0	0	0.0516738	0.298775	0	CCAGTGGGGCTGCTGTTATCTG	22
hsa-miR-194-5p	278.504	1.42114	-0.0739552	0.92974	-0.105101	0.941046	0.969473	3.17071	9.90849	8.40789	3.77219	39.5379	24.4668	TGTAACAGCAACTCCATGTGGA	22
hsa-miR-195-3p	1.07075	3.77237	0.713844	6.46604	2.69288	0.475324	0.672244	0	0	0	0.361717	0	0.24345	CCAATATTGGCTGTGCTGCTCC	22
hsa-miR-195-5p	9.77758	2.22721	1.62587	12.3048	3.62115	0.103978	0.241639	0	0	0.0904074	4.28893	0.995917	0.365175	TAGCAGCACAGAAATATTGGC	21
hsa-miR-196b-5p	19.7307	3.15466	-1.54433	0.0341533	-4.87183	0.122509	0.268328	0	0	2.30539	0	0.298775	0.040575	TAGGTAGTTTCCTGTTGTTGGG	22
hsa-miR-197-3p	37.5956	2.75532	-1.99813	0.0220134	-5.50548	0.0457027	0.144095	0	0.0416323	4.42996	0.103348	0.348571	0	TTCACCACCTTCTCCACCCAGC	22
hsa-miR-199a-3p>hsa-miR-199b-3p	3769.71	2.59553	2.54994	98.2541	6.61845	0.0107741	0.0493813	0.0406501	12.2399	0	33.588	17.1796	1658.38	ACAGTAGTCTGCACATTGGTTA	22
hsa-miR-199a-5p	583.488	2.42022	1.85689	22.5348	4.49409	0.0633266	0.176105	0	5.16241	1.08489	1.03348	4.23265	249.577	CCCAGTGTTCAGACTACCTGTTC	23
hsa-miR-199b-5p	6.67614	2.30794	1.50089	11.0347	3.46398	0.133383	0.282808	0	0.0416323	0.0452037	0.0516738	3.03755	0.1623	CCCAGTGTTTAGACTATCTGTTC	23
hsa-miR-19a-3p	12.9005	2.64262	1.90562	32.8049	5.03584	0.0566994	0.165095	0	0	0.0452037	8.16446	0.0497958	0.1623	TGTGCAAATCTATGCAAAACTGA	23
hsa-miR-19b-3p	12.6712	2.88304	2.16993	76.4251	6.25597	0.0300124	0.104621	0	0	0	0.413391	0.0497958	5.43706	TGTGCAAATCCATGCAAAACTGA	23
hsa-miR-200a-3p	106.243	1.76805	0.101089	1.13189	0.17873	0.91948	0.958195	1.50405	5.24567	1.53693	0.103348	20.1175	8.27731	TAACACTGTCTGGTAACGATGT	22
hsa-miR-200a-5p	8.99984	3.32441	1.73327	54.2702	5.76209	0.0830481	0.203186	0	0	0	0	3.48571	1.09553	CATCTTACCGGACAGTGCTGGA	22
hsa-miR-200b-3p	200.718	2.90896	3.52072	1210.69	10.2416	0.000430385	0.00367311	0	0	0	0.103348	20.3167	73.6843	TAATACTGCCTGGTAATGATGA	22
hsa-miR-200b-5p	5.83807	3.41068	1.50638	35.207	5.13779	0.131969	0.281572	0	0	0	0	0.348571	2.35335	CATCTTACTGGGCAGCATTGGA	22
hsa-miR-200c-3p	196.581	2.85251	3.57985	1185.74	10.2116	0.000343792	0.00298556	0	0	0	0.155021	24.7485	67.9632	TAATACTGCCGGGTAATGATGGA	23
hsa-miR-202-3p	20.0998	3.90791	4.9015	583590	19.1546	9.51092e-07	1.12093e-05	0	0	0	13.5902	0	0	AGAGGTATAGGGCATGGGAA	20
hsa-miR-203a-3p	33.1316	2.49778	3.05978	199.834	7.64266	0.00221501	0.0150196	0	0	0	0.930129	3.33632	11.5639	GTGAAATGTTTAGGACCACTAG	22
hsa-miR-203b-5p	2.66687	3.42906	1.16843	16.0735	4.00661	0.242634	0.438335	0	0	0	0	0.796733	0.527476	TAGTGGTCCTAAACATTTCACA	22
hsa-miR-204-3p	2.35791	3.43942	1.11394	14.2344	3.83131	0.265304	0.464859	0	0	0	0.930129	0	0.446326	GCTGGGAAGGCAAAGGGACGT	21
hsa-miR-204-5p	147.401	2.6241	3.40975	493.716	8.94754	0.000650219	0.00536431	0	0.0416323	0	77.3557	0.0497958	14.891	TTCCCTTTGTCATCCTATGCCT	22
hsa-miR-205-5p	63.8457	3.28616	2.59688	370.611	8.53376	0.00940756	0.0460565	0	0.0416323	0	0.155021	0	28.8489	TCCTTCATTCCACCGGAGTCTG	22
hsa-miR-206	196.639	2.6798	3.3589	512.42	9.00118	0.000782531	0.00635005	0	0	0.0452037	0.258369	3.33632	86.1408	TGGAATGTAAGGAAGTGTGTGG	22
hsa-miR-20a-5p	214.308	1.60227	0.213621	1.26776	0.342279	0.830843	0.913014	2.96746	10.6995	2.441	7.75107	1.94204	47.554	TAAAGTGCTTATAGTGCAGGTAG	23
hsa-miR-20b-5p	14.9085	3.31275	1.95939	89.9447	6.49097	0.0500672	0.154818	0	0	0	7.54438	0	1.70415	CAAAGTGCTCATAGTGCAGGTAG	23
hsa-miR-21-5p	1497.44	1.12194	0.105535	1.08553	0.118404	0.915952	0.958093	11.6259	100.75	29.9249	156.52	191.515	84.5178	TAGCTTATCAGACTGATGTTGA	22
hsa-miR-210-3p	29.5813	2.78608	2.68458	178.459	7.47945	0.0072622	0.0382424	0	0	0	14.262	0.0497958	3.81405	CTGTGCGTGTGACAGCGGCTGA	22
hsa-miR-211-5p	3.29109	3.62858	1.18802	19.8466	4.31082	0.234826	0.432212	0	0	0	0.0516738	0	1.4607	TTCCCTTTGTCATCCTTCGCCT	22
hsa-miR-2110	405.608	1.32598	-0.520311	0.619887	-0.689922	0.602847	0.754001	12.1544	19.359	2.4862	37.6185	24.1012	24.5073	TTGGGGAAACGGCCGCTGAGTG	22
hsa-miR-212-3p	1.60735	2.8198	1.16338	9.71692	3.2805	0.244675	0.440415	0	0	0	0.775107	0.149388	0.0811501	TAACAGTCTCCAGTCACGGCC	21
hsa-miR-212-5p	6.87102	2.86992	1.87264	41.48	5.37434	0.0611175	0.171893	0	0	0	4.3406	0.0497958	0.1623	ACCTTGGCTCTAGACTGCTTACT	23
hsa-miR-214-3p	115.4	3.73149	6.17188	8.56654e+06	23.0303	6.74835e-10	1.12031e-07	0	0	0	0	0.298775	52.1795	ACAGCAGGCACAGACAGGCAGT	22
hsa-miR-214-5p	62.3337	3.79971	5.83621	4.73822e+06	22.1759	5.34002e-09	1.36895e-07	0	0	0	0	0.0497958	28.2808	TGCCTGTCTACACTTGCTGTGC	22
hsa-miR-215-3p	1.03539	3.92902	0.671856	6.23219	2.63974	0.501675	0.69368	0	0	0	0	0.547754	0	TCTGTCATTTCTTTAGGCCAATA	23
hsa-miR-215-5p	122.271	1.81879	-1.08899	0.253376	-1.98065	0.276157	0.479642	3.82111	8.49299	2.16978	0.310043	12.4988	0.284025	ATGACCTATGAATTGACAGAC	21
hsa-miR-216a-5p	1.25015	3.92518	0.74234	7.53611	2.91382	0.457881	0.664666	0	0	0	0	0	0.568051	TAATCTCAGCTGGCAACTGTGA	22
hsa-miR-216b-5p	8.21526	3.90957	1.44025	49.5481	5.63076	0.149796	0.306402	0	0	0	0	0	3.7329	AAATCTCTGCAGGCAAATGTGA	22
hsa-miR-217-5p	4.36265	3.60739	1.30774	26.3099	4.71753	0.190961	0.364964	0	0	0	0.0516738	0	1.9476	TACTGCATCAGGAACTGATTGGA	23
hsa-miR-218-5p	915.606	2.71547	4.13167	2384.41	11.2194	3.60138e-05	0.000363813	0	0	0.0452037	570.686	0.248979	32.1354	TTGTGCTTGATCTAACCATGT	21
hsa-miR-219a-1-3p	2.85748	3.91483	1.04908	17.2313	4.10696	0.294142	0.500345	0	0	0	0	0	1.2984	AGAGTTGAGTCTGGACGTCCCG	22
hsa-miR-219a-2-3p	151.497	3.45309	2.84839	913.8	9.83573	0.00439413	0.024717	0	0	0	75.0821	0	18.3805	AGAATTGTGGCTGGACATCTGT	22
hsa-miR-219a-5p	0.764251	3.93671	0.561464	4.62779	2.21032	0.574481	0.738558	0	0	0	0.516738	0	0	TGATTGTCCAAACGCAATTCT	21
hsa-miR-219b-5p	6.64979	3.41277	1.56082	40.1334	5.32673	0.118565	0.267902	0	0	0	4.13391	0	0.24345	AGATGTCCAGCCACAATTCTCG	22
hsa-miR-22-3p	810.052	1.20654	-0.10365	0.916967	-0.125059	0.917447	0.958093	11.504	38.9679	17.1774	157.14	31.471	43.4153	AAGCTGCCAGTTGAAGAACTGT	22
hsa-miR-22-5p	41.7218	2.67358	-0.144369	0.765258	-0.385982	0.885209	0.946768	0	7.74361	0	10.8515	0.398367	0.608626	AGTTCTTCAGTGGCAAGCTTTA	22
hsa-miR-221-3p	195.237	2.47759	4.11762	1177.7	10.2018	3.82813e-05	0.000378984	0	0	0	106.293	5.42775	12.6188	AGCTACATTGTCTGCTGGGTTTC	23
hsa-miR-221-5p	6.22263	2.69024	1.94458	37.5669	5.23139	0.0518259	0.157385	0	0	0	3.51382	0.448163	0.0811501	ACCTGGCATACAATGTAGATTT	22
hsa-miR-222-3p	147.887	1.95485	-0.671831	0.402392	-1.31333	0.501692	0.69368	3.82111	0.0416323	6.23811	8.73287	1.04571	12.4971	AGCTACATCTGGCTACTGGGT	21
hsa-miR-223-3p	1.80927	2.62556	1.31324	10.9131	3.44799	0.189102	0.362812	0	0	0	0.361717	0.248979	0.365175	TGTCAGTTTGTCAAATACCCCA	22
hsa-miR-223-5p	230.301	1.17553	-0.128746	0.900411	-0.151344	0.897559	0.953415	3.53656	6.53628	6.23811	25.2685	25.3461	10.793	CGTGTATTTGACAAGCTGAGTT	22
hsa-miR-224-5p	64.7499	2.29623	0.811058	3.63606	1.86238	0.417332	0.629483	0.975602	0	0.0452037	13.1251	0.796733	13.5115	TCAAGTCACTAGTGGTTCCGTTTAG	25
hsa-miR-23a-3p	35.1984	2.03213	3.23634	95.4485	6.57665	0.00121073	0.00908045	0.0406501	0	0	6.30421	8.61468	4.09808	ATCACATTGCCAGGGATTTCC	21
hsa-miR-23b-3p	108.843	2.24922	4.16089	656.544	9.35875	3.1701e-05	0.000333873	0	0	0	19.6877	9.95917	27.6722	ATCACATTGCCAGGGATTACCAC	23
hsa-miR-24-3p	1453.96	1.09123	0.628194	1.60826	0.685505	0.529877	0.710811	10.0406	82.9732	19.754	226.796	129.32	143.92	TGGCTCAGTTCAGCAGGAACAG	22
hsa-miR-25-3p	19358.9	1.10929	-0.674102	0.59552	-0.747777	0.500246	0.69368	176.34	1431.74	639.678	1676.14	1492.23	875.123	CATTGCACTTGTCTCGGTCTGA	22
hsa-miR-25-5p	115.457	2.51019	0.0280174	1.04996	0.0703289	0.977648	0.986063	2.1138	8.2432	0.180815	39.7372	0	0.1623	AGGCGGAGACTTGGGCAATTG	21
hsa-miR-26a-2-3p	1.77306	3.741	0.91374	10.6908	3.4183	0.360854	0.568862	0	0	0	0.0516738	0	0.770926	CCTATTCTTGATTACTTGTTTC	22
hsa-miR-26a-5p	7444.77	1.1818	1.79778	4.36086	2.12461	0.0722121	0.185207	38.2111	104.789	64.3249	1836.33	461.159	1121.58	TTCAAGTAATCCAGGATAGGCT	22
hsa-miR-26b-5p	661.659	1.14887	-0.93041	0.476676	-1.06892	0.352159	0.562318	7.76417	55.9955	20.3417	27.9039	33.2138	49.7856	TTCAAGTAATTCAGGATAGGT	21
hsa-miR-27a-3p	856.321	1.17168	0.252977	1.22808	0.296408	0.800286	0.890206	5.89426	33.3891	24.1388	120.71	106.314	42.0358	TTCACAGTGGCTAAGTTCCGC	21
hsa-miR-27a-5p	3.36422	1.62041	0.587653	1.93487	0.95224	0.556765	0.729097	0.0406501	0.0832647	0.0452037	0.465064	0.497958	0.24345	AGGGCTTAGCTGCTTGTGAGCA	22
hsa-miR-27b-3p	1902.55	1.21091	1.01044	2.33522	1.22356	0.312284	0.518726	6.50401	71.2745	31.6426	361.51	116.223	262.561	TTCACAGTGGCTAAGTTCTGC	21
hsa-miR-27b-5p	0.782754	3.18917	0.701952	4.71953	2.23864	0.482709	0.680744	0	0	0	0.103348	0.0497958	0.24345	AGAGCTTAGCTGATTGGTGAAC	22
hsa-miR-28-3p	290.342	1.97307	0.387962	1.69993	0.765476	0.698044	0.809208	0	14.9044	7.50382	32.7612	52.684	15.8243	CACTAGATTGTGAGCTCCTGGA	22
hsa-miR-28-5p	11.7487	2.32088	2.64845	70.8513	6.14672	0.00808626	0.0408439	0	0	0	1.08515	2.3902	2.55623	AAGGAGCTCACAGTCTATTGAG	22
hsa-miR-296-3p	115.178	3.88432	2.20941	383.233	8.58208	0.0271459	0.100278	0	0.0832647	0	0	0	52.2201	GAGGGTTGGGTGGAGGCTCTCC	22
hsa-miR-296-5p	25.628	3.90766	5.23881	1.45389e+06	20.4715	1.61615e-07	2.16215e-06	0	0	0	0	0	11.645	AGGGCCCCCCCTCAATCCTGT	21
hsa-miR-299-3p	1.6194	3.58739	0.916656	9.77033	3.28841	0.359323	0.568258	0	0	0	0.310043	0	0.527476	TATGTGGGATGGTAAACCGCTT	22
hsa-miR-299-5p	3.09963	3.55621	1.18788	18.6923	4.22437	0.234879	0.432212	0	0	0	0.103348	0	1.33898	TGGTTTACCGTCCCACATACAT	22
hsa-miR-29a-3p	305.014	2.13476	3.79389	274.193	8.09905	0.000148303	0.00138509	0	0.208162	0.0452037	191.555	9.01305	1.66358	TAGCACCATCTGAAATCGGTTA	22
hsa-miR-29b-3p	16.6833	2.67167	2.49036	100.666	6.65343	0.0127612	0.0564001	0	0	0	9.50798	1.2449	0.121725	TAGCACCATTTGAAATCAGTGTT	23
hsa-miR-29c-3p	6.29102	3.36604	1.5587	37.966	5.24664	0.119068	0.267902	0	0	0	3.61717	0.497958	0	TAGCACCATTTGAAATCGGTTA	22
hsa-miR-29c-5p	1.96373	3.57991	0.996745	11.8619	3.56826	0.318888	0.526165	0	0	0	1.13682	0.149388	0	TGACCGATTTCTCCTGGTGTTC	22
hsa-miR-301a-3p	1.3137	3.76304	0.79347	7.92194	2.98585	0.427504	0.636989	0	0	0	0.103348	0	0.527476	CAGTGCAATAGTATTGTCAAAGC	23
hsa-miR-301a-5p	5.04726	2.66543	1.84886	30.4422	4.928	0.0644787	0.178307	0	0	0	0.568412	0.0995917	1.82588	GCTCTGACTTTATTGCACTACT	22
hsa-miR-301b-5p	0.714371	3.93895	0.534612	4.3044	2.10581	0.592918	0.749241	0	0	0	0	0	0.3246	GCTCTGACGAGGTTGCACTACT	22
hsa-miR-302b-3p	7.01259	3.29617	1.63909	42.304	5.40272	0.101195	0.23628	0	0	0	1.60189	0	2.1099	TAAGTGCTTCCATGTTTTAGTAG	23
hsa-miR-302d-3p	1.23728	3.86777	0.749561	7.45978	2.89913	0.453519	0.664177	0	0	0	0.0516738	0	0.527476	TAAGTGCTTCCATGTTTGAGTGT	23
hsa-miR-3059-5p	4.37071	3.34718	1.41057	26.3812	4.72144	0.158371	0.320946	0	0	0	2.1703	0	0.527476	TTTCCTCTCTGCCCCATAGGGTGT	24
hsa-miR-3065-3p	4.209	3.42538	1.36216	25.3854	4.66593	0.173147	0.341465	0	0	0	0.310043	0	1.70415	TCAGCACCAGGATATTGTTGGAG	23
hsa-miR-3065-5p	3.13343	3.91411	1.08371	18.9188	4.24175	0.278494	0.48033	0	0	0	2.11863	0	0	TCAACAAAATCACTGATGCTGGA	23
hsa-miR-3074-3p	15.9765	3.19054	-1.06203	0.0954934	-3.38846	0.288221	0.491963	0	0	1.76295	0.878455	0	0.040575	GATATCAGCTCAGTAGGCACCG	22
hsa-miR-3074-5p	43.7335	1.45542	1.54695	4.7617	2.25148	0.121874	0.268328	0.0406501	0.457956	0.678056	11.73	3.33632	5.68051	GTTCCTGCTGAACTGAGCCAG	21
hsa-miR-30a-3p	264.827	1.60771	-0.895043	0.368831	-1.43897	0.370764	0.577132	4.91866	36.3867	1.62733	19.9461	0.896325	18.2588	CTTTCAGTCGGATGTTTGCAGC	22
hsa-miR-30a-5p	270.31	1.59233	0.563517	1.86258	0.897303	0.573083	0.738558	3.53656	0.957544	5.06282	71.3099	5.67673	27.0636	TGTAAACATCCTCGACTGGAAG	22
hsa-miR-30b-5p	31.4904	2.32374	3.25755	189.982	7.56972	0.00112377	0.00855797	0	0	0	13.4869	2.09143	3.44888	TGTAAACATCCTACACTCAGCT	22
hsa-miR-30c-1-3p	31.2171	2.71445	-0.971572	0.160731	-2.63728	0.331264	0.541914	0	8.82605	0	0.516738	0.0497958	1.58243	CTGGGAGAGGGTTGTTTACTCC	22
hsa-miR-30c-2-3p	23.1986	3.35841	2.1226	139.929	7.12855	0.0337876	0.114554	0	0	0	2.58369	0	8.80479	CTGGGAGAAGGCTGTTTACTCT	22
hsa-miR-30c-5p	510.197	2.61214	1.89525	30.924	4.95066	0.0580591	0.165842	0	5.20404	0	216.462	2.63918	76.8897	TGTAAACATCCTACACTCTCAGC	23
hsa-miR-30d-3p	0.965375	3.09121	0.823608	5.8399	2.54594	0.410163	0.624709	0	0	0	0.465064	0.0995917	0.040575	CTTTCAGTCAGATGTTTGCTGC	22
hsa-miR-30d-5p	4908.47	1.10666	-0.377757	0.748436	-0.41805	0.705611	0.814384	40.6094	304.041	158.349	503.458	342.894	321.882	TGTAAACATCCCCGACTGGAAG	22
hsa-miR-30e-3p	525.031	1.12551	0.0274573	1.02165	0.0309034	0.978095	0.986063	5.40646	22.7313	13.8323	87.1737	37.9942	29.3358	CTTTCAGTCGGATGTTTACAGC	22
hsa-miR-30e-5p	248.514	1.17005	-0.237886	0.82454	-0.278339	0.81197	0.899161	4.59346	7.45219	5.92169	29.2474	23.2049	11.4016	TGTAAACATCCTTGACTGGAAG	22
hsa-miR-31-5p	2.0458	2.62064	1.38282	12.328	3.62387	0.16672	0.333721	0	0	0	0.206695	0.448163	0.40575	AGGCAAGATGCTGGCATAGCT	21
hsa-miR-3120-3p	0.880092	3.93289	0.612174	5.30596	2.40761	0.540423	0.717183	0	0	0	0.0516738	0	0.365175	CACAGCAAGTGTAGACAGGCA	21
hsa-miR-3120-5p	9.91189	3.90909	1.50972	59.7817	5.90163	0.131114	0.28096	0	0	0	0	0	4.50383	CCTGTCTGTGCCTGCTGTACA	21
hsa-miR-3127-5p	19.6827	3.78916	1.81897	118.798	6.89236	0.0689165	0.179546	0	0.0416323	0	0	0	8.88594	ATCAGGGCTTGTGGAATGGGAAG	23
hsa-miR-3150b-3p	26.3008	3.91039	-5.91364	1.09344e-07	-23.1246	3.34633e-09	1.12031e-07	1.8699	0	0	0	0	0	TGAGGAGATCGTCGAGGTTGG	21
hsa-miR-3154	24.0138	3.91073	-2.29478	0.00198827	-8.97427	0.0217458	0.086808	1.7073	0	0	0	0	0	CAGAAGGGGAGTTGGGAGCAGA	22
hsa-miR-3158-3p	1707.94	1.17731	-0.259853	0.808922	-0.305928	0.794977	0.886292	15.9348	106.121	47.9611	147.115	218.952	60.1322	AAGGGCTTCCTCTCTGCAGGAC	22
hsa-miR-3158-5p	5.1119	3.76849	-0.2652	0.500206	-0.999405	0.790855	0.885686	0.243901	0	0	1.13682	0	0	CCTGCAGAGAGGAAGCCCTTC	21
hsa-miR-3163	11.9168	3.91468	-2.03734	0.00397307	-7.97553	0.0416163	0.135527	0	3.91344	0	0	0	0	TATAAAATGAGGGCAGTAAGAC	22
hsa-miR-3164	27.5926	3.9076	5.36147	2.02637e+06	20.9505	8.25459e-08	1.23819e-06	0	0	0	0	0	12.5377	TGTGACTTTAAGGGAAATGGCG	22
hsa-miR-3168	272.056	1.772	0.812364	2.71229	1.43951	0.416583	0.629483	2.84551	1.49876	3.48069	1.08515	80.8684	20.0846	GAGTTCTACAGTCAGAC	17
hsa-miR-3180-3p	23.9393	3.91074	-5.88117	1.19234e-07	-22.9997	4.07385e-09	1.12031e-07	0	0	2.89304	0	0	0	TGGGGCGGAGCTTCCGGAGGCC	22
hsa-miR-3184-3p	19765.7	1.13173	-0.133594	0.900506	-0.151193	0.893723	0.951383	213.413	1372.62	388.978	1563.96	2591.82	978.386	AAAGTCTCGCTCTCTGCCCCTCA	23
hsa-miR-3184-5p	675.767	1.30165	-0.23061	0.812155	-0.300173	0.817618	0.903395	11.0162	49.8339	8.00106	43.9744	105.268	17.6501	TGAGGGGCCTCAGACCGAGCTTTT	24
hsa-miR-32-3p	1.06834	3.07285	0.874185	6.43632	2.68624	0.382017	0.590933	0	0	0	0.0516738	0.0995917	0.365175	CAATTTAGTGTGTGTGATATTT	22
hsa-miR-32-5p	2.67168	2.68079	1.49669	16.137	4.0123	0.134475	0.283255	0	0	0	1.24017	0.348571	0.0811501	TATTGCACATTACTAAGTTGCA	22
hsa-miR-320a-3p	5150.85	1.19769	0.0137293	1.01146	0.0164434	0.989046	0.993058	45.3248	314.407	116.716	396.08	815.606	210.219	AAAAGCTGGGTTGAGAGGGCGA	22
hsa-miR-320b	611.12	1.42806	-0.922899	0.401104	-1.31795	0.35606	0.564903	18.699	5.91179	18.7595	22.1681	35.2057	34.3265	AAAAGCTGGGTTGAGAGGGCAA	22
hsa-miR-320c	68.9508	1.66538	0.681868	2.19705	1.13557	0.495322	0.69066	0.772352	1.20734	0.858871	28.9373	1.34449	0.892651	AAAAGCTGGGTTGAGAGGGT	20
hsa-miR-320d	7.60142	1.58778	0.0834236	1.09616	0.132459	0.933515	0.96835	0.20325	0.166529	0.0452037	1.08515	0.248979	0.811501	AAAAGCTGGGTTGAGAGGA	19
hsa-miR-323a-3p	137.908	2.90809	3.33558	831.847	9.70017	0.000851211	0.00679596	0	0	0	26.767	0.0497958	44.6326	CACATTACACGGTCGACCTCT	21
hsa-miR-323a-5p	1.75938	3.53644	0.963801	10.6179	3.40842	0.335146	0.543925	0	0	0	0.465064	0	0.486901	AGGTGGTCCGTGGCGCGTTCGC	22
hsa-miR-323b-3p	29.1596	3.91003	-5.94965	9.93203e-08	-23.2633	2.68714e-09	1.12031e-07	2.07315	0	0	0	0	0	CCCAATACACGGTCGACCTCTT	22
hsa-miR-324-3p	2.18575	2.86108	1.30033	13.1806	3.72035	0.193487	0.366959	0	0	0	0.206695	0.0497958	0.811501	CCCACTGCCCCAGGTGCTGCTGG	23
hsa-miR-324-5p	1.12224	3.79443	0.727118	6.76925	2.759	0.467154	0.670596	0	0	0	0.155021	0	0.40575	CGCATCCCCTAGGGCATTGGTG	22
hsa-miR-326	0.892161	3.89705	0.62366	5.39056	2.43043	0.532851	0.712868	0	0	0	0.361717	0	0.1623	CCTCTGGGCCCTTCCTCCAG	20
hsa-miR-328-3p	604.361	1.19387	1.84608	4.6075	2.20398	0.0648806	0.178422	3.25201	8.3681	4.42996	159.62	36.9983	86.5466	CTGGCCCTCTCTGCCCTTCCGT	22
hsa-miR-329-5p	1.22441	3.79286	0.76046	7.38356	2.88432	0.44698	0.658497	0	0	0	0.103348	0	0.486901	GAGGTTTTCTGGGTTTCTGTTTC	23
hsa-miR-330-3p	15.4907	2.41711	2.1971	39.6876	5.31061	0.0280136	0.101961	0.0406501	0	0	7.18266	0.0995917	1.86645	GCAAAGCACACGGCCTGCAGAGA	23
hsa-miR-330-5p	59.223	3.39688	2.49663	357.238	8.48074	0.0125381	0.0564001	0	0	0	31.4694	0	5.76166	TCTCTGGGCCTGTGTCTTAGGC	22
hsa-miR-331-3p	2.54777	2.75679	1.42968	15.3623	3.94133	0.152809	0.311277	0	0	0	0.206695	0.0995917	0.933226	GCCCCTGGGCCTATCCTAGAA	21
hsa-miR-331-5p	0.896991	3.08116	0.791727	5.4243	2.43944	0.42852	0.636989	0	0	0	0.361717	0.0497958	0.121725	CTAGGTATGGTCCCAGGGATCC	22
hsa-miR-335-3p	153.539	2.31696	4.25345	926.129	9.85507	2.10498e-05	0.000231548	0	0	0	11.73	19.4702	45.16	TTTTTCATTATTGCTCCTGACC	22
hsa-miR-335-5p	19.5532	2.53547	0.261474	1.58333	0.662959	0.793727	0.886292	0	2.45631	0	1.75691	0.0995917	4.21981	TCAAGAGCAATAACGAAAAATGT	23
hsa-miR-338-3p	10.9288	3.90887	1.54598	65.9386	6.04305	0.122108	0.268328	0	0	0	7.38936	0	0	TCCAGCATCAGTGATTTTGTTG	22
hsa-miR-338-5p	74.2818	2.75936	3.1919	448.08	8.80761	0.00141338	0.0102886	0	0	0	27.3354	0.0995917	15.2968	AACAATATCCTGGTGCTGAGTG	22
hsa-miR-339-3p	23.8688	2.67983	2.67557	144.015	7.17007	0.00746018	0.0384665	0	0	0	14.727	0.348571	0.649201	TGAGCGCCTCGACGACAGAGCCG	23
hsa-miR-339-5p	9.99316	2.61658	2.25999	60.2732	5.91344	0.023822	0.0907069	0	0	0	0.826781	0.199183	3.81405	TCCCTGTCCTCCAGGAGCTCACG	23
hsa-miR-33a-5p	0.974218	3.18678	0.801276	5.87052	2.55349	0.422972	0.632541	0	0	0	0.0516738	0.0497958	0.365175	GTGCATTGTAGTTGCATTGCA	21
hsa-miR-340-3p	65.5056	3.26634	-0.488129	0.331161	-1.5944	0.625459	0.766612	0	16.1533	0	5.11571	0	3.97635	TCCGTCTCAGTTACTTTATAGC	22
hsa-miR-340-5p	170.81	2.37857	1.12842	6.42645	2.68402	0.259143	0.45977	0.0406501	0	2.71222	59.5799	1.1951	26.0898	TTATAAAGCAATGAGACTGATT	22
hsa-miR-342-3p	15.4016	2.53633	2.57758	92.8996	6.5376	0.00994943	0.0476626	0	0	0	1.75691	0.348571	5.51821	TCTCACACAGAAATCGCACCCGT	23
hsa-miR-342-5p	287.496	2.79517	-0.0152758	0.970837	-0.0426984	0.987812	0.993058	0	33.8887	5.15322	52.914	0	28.8083	AGGGGTGCTATCTGTGATTGA	21
hsa-miR-345-3p	1.83661	3.60935	0.961219	11.0761	3.46938	0.336442	0.544244	0	0	0	0.155021	0	0.730351	GCCCTGAACGAGGGGTCTGGAG	22
hsa-miR-345-5p	74.6459	2.47735	-0.499455	0.424158	-1.23733	0.617459	0.7622	2.0325	7.82688	0	14.7787	0.0995917	0.0811501	GCTGACTCCTAGTCCAGGGCTC	22
hsa-miR-34a-5p	3.59681	2.54986	1.74133	21.708	4.44015	0.0816254	0.203175	0	0	0	1.03348	0.149388	0.811501	TGGCAGTGTCTTAGCTGGTTGT	22
hsa-miR-34b-5p	0.840676	3.93401	0.596678	5.08884	2.34734	0.550722	0.72502	0	0	0	0.568412	0	0	TAGGCAGTGTCATTAGCTGATTG	23
hsa-miR-34c-5p	69.9049	2.62901	0.950338	5.65079	2.49845	0.34194	0.551337	0	3.41385	0	34.0014	0.248979	3.97635	AGGCAGTGTAGTTAGCTGATTGC	23
hsa-miR-3529-3p	563.75	1.38074	2.32647	9.26797	3.21225	0.0199932	0.0818649	1.626	5.62036	1.80815	166.958	12.5486	108.214	AACAACAAAATCACTAGTCTTCCA	24
hsa-miR-3605-3p	86.2926	2.66359	-0.191789	0.70181	-0.510847	0.847908	0.924481	1.99185	7.45219	0	0	7.81795	9.45399	CCTCCGTGTTACCTGTCCTCTAG	23
hsa-miR-3605-5p	22.8703	3.91093	-2.27661	0.00208796	-8.90369	0.0228093	0.0889022	1.626	0	0	0	0	0	TGAGGATGGATAGCAAGGAAGCC	23
hsa-miR-361-3p	30.8713	1.689	2.89992	29.8151	4.89797	0.0037326	0.0219957	0	0.166529	0.0452037	12.195	2.63918	3.16485	TCCCCCAGGTGTGATTCTGATTT	23
hsa-miR-361-5p	45.744	2.71643	0.1074	1.22412	0.291745	0.914472	0.958093	0	0	2.4862	4.08223	0.248979	8.48019	TTATCAGAATCTCCAGGGGTAC	22
hsa-miR-3613-5p	23.703	3.61873	-1.64882	0.0159904	-5.96665	0.0991836	0.232978	0	7.66035	0	0	0.199183	0	TGTTGTACTTTTTTTTTTGTTC	22
hsa-miR-3615	129.217	1.62257	-0.342231	0.680519	-0.555293	0.732177	0.835087	1.58535	9.32564	3.16426	13.3835	16.9804	0.202875	TCTCTCGGCTCCTCGCGGCTC	21
hsa-miR-362-5p	25.4502	3.22505	-1.13009	0.0799591	-3.64459	0.258438	0.45977	0	0	2.84783	0	0.0995917	0.770926	AATCCTTGGAACCTAGGTGTGAGT	24
hsa-miR-363-3p	879.379	1.17055	-1.32616	0.340957	-1.55234	0.184787	0.355913	16.9104	88.9683	17.7651	26.457	36.7493	52.2607	AATTGCACGGTATCCATCTGTA	22
hsa-miR-363-5p	36.5634	3.43848	-0.122988	0.745928	-0.422892	0.902117	0.954162	0	0	2.53141	10.4381	0	0.0811501	CGGGTGGATCACGATGCAATTT	22
hsa-miR-365a-3p>hsa-miR-365b-3p	4.68687	2.5562	1.88606	28.2688	4.82114	0.0592874	0.167699	0	0	0	0.620086	0.199183	1.54185	TAATGCCCCTAAAAATCCTTAT	22
hsa-miR-365a-5p	13.6916	3.91367	-5.68484	2.00687e-07	-22.2485	1.30939e-08	2.49287e-07	0	4.49629	0	0	0	0	AGGGACTTTTGGGGGCAGATGTG	23
hsa-miR-3664-5p	46.0769	3.90726	5.56806	3.54136e+06	21.7559	2.57586e-08	4.55962e-07	0	0	0	0	0	20.9367	AACTCTGTCTTCACTCATGAGT	22
hsa-miR-369-3p	24.5281	2.8855	2.20303	81.9591	6.35683	0.0275927	0.101173	0	0.0416323	0	12.4534	0	2.71853	AATAATACATGGTTGATCTTT	21
hsa-miR-369-5p	26.9217	3.35859	2.18647	162.408	7.34347	0.0287809	0.102519	0	0	0	14.8821	0	2.23163	AGATCGACCGTGTTATATTCGC	22
hsa-miR-370-3p	1111.42	2.7064	4.38368	3727.54	11.864	1.16691e-05	0.000131277	0	0.0416323	0	16.794	0.796733	492.987	GCCTGCTGGGGTGGAACCTGGT	22
hsa-miR-370-5p	0.662886	3.94135	0.507826	4.00421	2.00152	0.611576	0.756825	0	0	0	0.206695	0	0.1623	CAGGTCACGTCTCTGCAGTTAC	22
hsa-miR-372-3p	0.612203	3.94427	0.477652	3.69095	1.88399	0.632898	0.770614	0	0	0	0.0516738	0	0.24345	AAAGTGCTGCGACATTTGAGCGT	23
hsa-miR-374a-3p	10.1586	2.51724	2.01468	33.6245	5.07144	0.0439379	0.141229	0	0.0416323	0	6.40755	0.199183	0.0811501	CTTATCAGATTGTATTGTAATT	22
hsa-miR-374a-5p	46.226	2.29706	-2.04492	0.0385456	-4.69729	0.0408632	0.134849	0.0813002	14.2383	0	0.155021	0.697142	0.0811501	TTATAATACAACCTGATAAGTG	22
hsa-miR-374b-5p	23.1351	2.41265	2.95313	139.571	7.12486	0.00314569	0.0187605	0	0	0	7.75107	0.647346	4.74728	ATATAATACAACCTGCTAAGTG	22
hsa-miR-374c-3p	5.14702	2.59054	1.91353	31.0616	4.95706	0.0556807	0.164059	0	0	0	1.60189	0.0995917	1.17668	CACTTAGCAGGTTGTATTATAT	22
hsa-miR-375-3p	1775.71	1.05712	-1.17129	0.423903	-1.23819	0.241482	0.438335	34.5932	135.513	42.0395	123.139	88.6864	81.2718	TTTGTTCGTTCGGCTCGCGTGA	22
hsa-miR-376b-5p	5.6812	3.51418	1.45119	34.2909	5.09975	0.146726	0.303603	0	0	0	3.72051	0	0.0811501	CGTGGATATTCCTTCTATGTTT	22
hsa-miR-376c-3p	1.67009	3.55472	0.937736	10.0798	3.33339	0.34838	0.558085	0	0	0	0.465064	0	0.446326	AACATAGAGGAAATTCCACGT	21
hsa-miR-377-5p	0.98226	3.93019	0.652807	5.92025	2.56566	0.513881	0.700746	0	0	0	0	0	0.446326	AGAGGTTGCCCTTGGTGAATTC	22
hsa-miR-378a-3p	539.58	1.22712	1.55577	3.7558	1.90912	0.119762	0.268245	3.25201	14.9876	2.66702	39.4271	76.4864	101.438	ACTGGACTTGGAGTCAGAAGGC	22
hsa-miR-378a-5p	2.91219	2.75717	1.4997	17.5687	4.13494	0.133691	0.282808	0	0	0	0.516738	0.0497958	0.933226	CTCCTGACTCCAGGTCCTGTGT	22
hsa-miR-378c	11.3745	2.33732	2.60996	68.6077	6.1003	0.00905535	0.044824	0	0	0	1.70524	1.04571	3.12428	ACTGGACTTGGAGTCAGAAGAGTGG	25
hsa-miR-379-3p	22.0691	3.30476	2.13529	133.124	7.05662	0.0327373	0.112534	0	0	0	5.68412	0	6.20798	TATGTAACATGGTCCACTAACT	22
hsa-miR-379-5p	280.2	2.41919	3.87468	663.34	9.3736	0.000106765	0.00103625	0	0.0832647	0	69.0362	0.547754	80.3386	TGGTAGACTATGGAACGTAGG	21
hsa-miR-380-3p	14.137	3.28302	1.95374	85.2822	6.41417	0.0507318	0.155014	0	0	0	4.5473	0	3.36773	TATGTAATATGGTCCACATCTT	22
hsa-miR-381-3p	243.779	2.07833	4.22275	438.457	8.77629	2.41336e-05	0.000259698	0.0406501	0.0416323	0	84.9001	1.84245	51.8143	TATACAAGGGCAAGCTCTCTGT	22
hsa-miR-382-3p	4.59757	2.61188	1.83578	27.7579	4.79483	0.0663906	0.179174	0	0	0	2.01528	0.0995917	0.649201	AATCATTCACGGACAACACTT	21
hsa-miR-382-5p	232.058	2.46918	1.32738	9.69702	3.27754	0.184382	0.355913	0	7.0775	0	25.2685	22.9061	58.9961	GAAGTTGTTCGTGGTGGATTCG	22
hsa-miR-383-5p	20.6677	3.30547	2.1062	124.67	6.96197	0.0351873	0.118488	0	0	0	4.85734	0	6.12683	AGATCAGAAGGTGATTGTGGCT	22
hsa-miR-384	4.82765	3.591	1.35478	29.1417	4.86501	0.175487	0.344708	0	0	0	3.20378	0	0.040575	ATTCCTAGAAATTGTTCATA	20
hsa-miR-3913-3p	2.02839	3.95143	-1.38126	0.0227502	-5.45797	0.167198	0.333721	0	0.666117	0	0	0	0	AGACATCAAGATCAGTCCCAAA	22
hsa-miR-3913-5p	32.2007	3.90971	-5.98532	9.02894e-08	-23.4009	2.15969e-09	1.12031e-07	0	10.5746	0	0	0	0	TTTGGGACTGATCTTGATGTCT	22
hsa-miR-3936	18.6216	3.77365	1.80473	112.239	6.81044	0.0711162	0.183454	0	0.0416323	0	12.5051	0	0	TAAGGGGTGTATGGCAGATGCA	22
hsa-miR-3939	17.8835	3.90805	5.23041	1.42318e+06	20.4407	1.69137e-07	2.20323e-06	0	0	0	12.0917	0	0	TACGCGCAGACCACAGGATGTC	22
hsa-miR-409-3p	413.854	2.12383	2.21895	26.2214	4.71267	0.0264903	0.0992205	0	0.0832647	1.80815	20.1011	105.219	77.2549	GAATGTTGCTCGGTGAACCCCT	22
hsa-miR-409-5p	30.031	3.31586	2.26218	181.153	7.50106	0.0236864	0.0907069	0	0	0	10.6448	0	6.49201	AGGTTACCCGAGCAACTTTGCAT	23
hsa-miR-410-3p	43.3144	2.80048	2.86716	261.278	8.02944	0.00414168	0.0235647	0	0	0	11.1099	0.0497958	12.1725	AATATAACACAGATGGCCTGT	21
hsa-miR-411-3p	49.1312	2.43131	3.02622	164.013	7.35766	0.00247633	0.0161948	0	0.0416323	0	13.0218	0.0995917	13.4303	TATGTAACACGGTCCACTAACC	22
hsa-miR-411-5p	85.7037	2.86676	3.14428	516.959	9.01391	0.00166494	0.0117735	0	0	0	17.3107	0.0497958	27.2664	TAGTAGACCGTATAGCGTACG	21
hsa-miR-412-3p	1.97659	3.52788	1.01356	11.9235	3.57573	0.310791	0.517984	0	0	0	0.310043	0	0.689776	ACTTCACCTGGTCCACTAGCCGT	23
hsa-miR-412-5p	11.5297	3.35496	1.82412	69.5435	6.11984	0.0681342	0.179546	0	0	0	1.03348	0	4.54441	TGGTCGACCAGTTGGAAAGTAAT	23
hsa-miR-421	24.0685	2.77734	-0.559345	0.340684	-1.55349	0.575926	0.738558	0	0	2.16978	0.568412	0.0497958	2.35335	ATCAACAGACATTAATTGGGCGC	23
hsa-miR-422a	1.65563	3.57942	0.927052	9.97495	3.31831	0.353899	0.56328	0	0	0	0	0.497958	0.3246	ACTGGACTTAGGGTCAGAAGGC	22
hsa-miR-423-3p	5459.68	1.14907	-0.271759	0.805374	-0.31227	0.785807	0.884987	64.1052	442.968	93.4813	369.726	675.53	278.02	AGCTCGGTCTGAGGCCCCTCAGT	23
hsa-miR-423-5p	190323	1.20962	-0.0718217	0.941559	-0.0868771	0.942744	0.969473	2023.68	12462.6	3820.39	13639.6	30116.3	6905.31	TGAGGGGCAGAGAGCGAGACTTT	23
hsa-miR-424-3p	169.705	1.69485	-0.476643	0.571237	-0.807839	0.633616	0.770614	4.06501	14.3632	0.858871	14.572	0.398367	17.8936	CAAAACGTGAGGCGCTGCTAT	21
hsa-miR-424-5p	3.37155	2.76463	1.572	20.3366	4.34601	0.11595	0.264493	0	0	0	0.465064	0.0497958	1.17668	CAGCAGCAATTCATGTTTTGAA	22
hsa-miR-425-3p	1.68859	3.05482	1.09578	10.1783	3.34742	0.273175	0.476132	0	0	0	0.0516738	0.0497958	0.689776	ATCGGGAATGTCGTGTCCGCCC	22
hsa-miR-425-5p	198.53	2.38888	0.565355	2.55012	1.35057	0.571833	0.738558	0.0406501	0	6.69015	10.4381	49.746	15.0533	AATGACACGATCACTCCCGTTGA	23
hsa-miR-4259	2.61836	3.94268	-1.46546	0.018226	-5.77786	0.142794	0.296988	0	0	0.316426	0	0	0	CAGTTGGGTCTAGGGGTCAGGA	22
hsa-miR-429	9.59121	3.55168	1.64821	57.8364	5.85391	0.0993097	0.232978	0	0	0	0	4.97958	0.0811501	TAATACTGTCTGGTAAAACCGT	22
hsa-miR-431-3p	1.58159	3.69527	0.880469	9.53722	3.25357	0.378605	0.587491	0	0	0	0.103348	0	0.649201	CAGGTCGTCTTGCAGGGCTTCT	22
hsa-miR-431-5p	23.1511	3.43497	2.07442	139.639	7.12556	0.0380406	0.126377	0	0	0	0.981802	0	9.85974	TGTCTTGCAGGCCGTCATGCA	21
hsa-miR-432-5p	46.2307	2.08954	-0.805586	0.311369	-1.6833	0.420482	0.630723	0.12195	0.208162	3.97793	6.92429	0.0995917	0.24345	TCTTGGAGTAGGTCATTGGGTGG	23
hsa-miR-433-3p	275.182	3.55873	3.00579	1659.79	10.6968	0.0026489	0.0163901	0	0	0	18.7576	0	112.433	ATCATGATGGGCTCCTCGGTGT	22
hsa-miR-433-5p	1.08362	3.76775	0.719178	6.54179	2.70969	0.472031	0.672244	0	0	0	0.310043	0	0.284025	TACGGTGAGCCTGTCATTATTC	22
hsa-miR-4429	1.79086	2.04464	-0.187761	0.766361	-0.383903	0.851064	0.925883	0	0.0832647	0.0904074	0.155021	0.248979	0.040575	AAAAGCTGGGCTGAGAGGCG	20
hsa-miR-4433b-3p	27.3158	3.21536	1.89671	68.5275	6.09861	0.0578663	0.165842	0	0	0.0452037	0.103348	0	12.1725	CAGGAGTGGGGGGTGGGACGT	21
hsa-miR-4443	2.35952	3.52495	1.08679	14.2303	3.83089	0.277129	0.479646	0	0	0	0.206695	0	0.933226	TTGGAGGCGTGGGTTTT	17
hsa-miR-4446-3p	18.7964	2.65341	-1.3704	0.0804243	-3.63622	0.170563	0.339071	1.2195	0.0832647	0	0.155021	0	0.527476	CAGGGCTGGCAGTGACATGGGT	22
hsa-miR-4466	1.5125	3.79186	-0.159484	0.657589	-0.604742	0.873287	0.939733	0	0.291426	0	0	0	0.284025	GGGTGCGGGCCGGCGGGG	18
hsa-miR-4467	66.8444	3.39428	2.54997	403.192	8.65532	0.0107731	0.0493813	0	0	0	11.6266	0	22.5597	TGGCGGCGGTAGTTATGGGCTT	22
hsa-miR-4473	9.40029	3.90921	1.49027	56.7191	5.82576	0.136155	0.285578	0	0	0	6.35588	0	0	CTAGTGCTCTCCGTTACAAGTA	22
hsa-miR-448	9.60623	3.34733	1.74978	57.9651	5.85711	0.0801556	0.201858	0	0	0	5.5291	0	0.649201	TTGCATATGTAGGATGTCCCAT	22
hsa-miR-4489	25.0923	3.90768	5.32928	1.85773e+06	20.8251	9.86036e-08	1.43555e-06	0	0	0	0	0	11.4016	TGGGGCTAGTGATGCAGGACG	21
hsa-miR-449a	10.5877	3.51536	1.70588	63.8579	5.99679	0.0880297	0.211394	0	0	0	0.155021	0	4.70671	TGGCAGTGTATTGTTAGCTGGT	22
hsa-miR-449b-5p	0.803667	3.93538	0.578318	4.84301	2.2759	0.563049	0.733446	0	0	0	0	0	0.365175	AGGCAGTGTATTGTTAGCTGGC	22
hsa-miR-4504	54.7314	3.30721	-0.348793	0.449523	-1.15353	0.727244	0.833367	1.58535	5.07914	0	11.4716	0	0	TGTGACAATAGAGATGAACATG	22
hsa-miR-450a-1-3p	6.42934	3.91035	1.34952	38.7759	5.27709	0.17717	0.346637	0	0	0	0	0	2.9214	ATTGGGAACATTTTGCATGTAT	22
hsa-miR-450a-5p	19.7321	2.51466	2.7421	119.051	6.89544	0.00610478	0.0335763	0	0	0	8.37116	0.298775	3.0837	TTTTGCGATGTGTTCCTAATAT	22
hsa-miR-450b-5p	0.629904	3.94326	0.487817	3.79366	1.92359	0.625679	0.766612	0	0	0	0	0.0497958	0.24345	TTTTGCAATATGTTCCTGAATA	22
hsa-miR-4510	9.61372	1.55297	-0.0493912	0.948222	-0.0767032	0.960608	0.980916	0.0406501	0.208162	0.452037	0.775107	0.398367	1.25783	TGAGGGAGTAGGATGTATGGTT	22
hsa-miR-451a	116575	1.06787	-0.683162	0.603102	-0.729527	0.494504	0.69066	1433.73	6943.65	3795.67	9678.25	7836.02	6693.22	AAACCGTTACCATTACTGAGTT	22
hsa-miR-455-3p	8.56924	2.97298	1.91443	51.6806	5.69155	0.0555655	0.164059	0	0	0	0.0516738	0.0995917	3.77348	GCAGTCCATGGGCATATACAC	21
hsa-miR-455-5p	4.14546	2.54959	1.82171	25.013	4.64461	0.0684989	0.179546	0	0	0	0.981802	0.149388	1.09553	TATGTGCCTTTGGACTACATCG	22
hsa-miR-4647	20.8599	3.07988	-2.5346	0.00446763	-7.80627	0.0112576	0.0511238	0.0406501	0	2.441	0	0	0.040575	GAAGATGGTGCTGTGCTGAGGAA	23
hsa-miR-4661-5p	17.7245	3.91215	-2.18161	0.00269632	-8.53479	0.029138	0.102731	1.26015	0	0	0	0	0	AACTAGCTCTGTGGATCCTGAC	22
hsa-miR-4664-3p	19.7442	3.54092	-2.18724	0.00466195	-7.74485	0.0287247	0.102519	0	6.45301	0	0	0.0497958	0	CTTCCGGTCTGTGAGCCCCGTC	22
hsa-miR-4667-5p	44.7099	3.90728	5.55729	3.43976e+06	21.7139	2.7399e-08	4.55962e-07	0	0	0	0	23.653	0	ACTGGGGAGCAGAAGGAGAACC	22
hsa-miR-4669	28.5879	3.9101	-5.94264	1.012e-07	-23.2363	2.80476e-09	1.12031e-07	2.0325	0	0	0	0	0	TGTGTCCGGGAAGTGGAGGAGG	22
hsa-miR-4685-3p	34.7868	3.9095	-6.01049	8.44101e-08	-23.498	1.84964e-09	1.12031e-07	0	0	4.20395	0	0	0	TCTCCCTTCCTGCCCTGGCTAG	22
hsa-miR-4718	1.37692	3.9031	0.53157	4.21278	2.07477	0.595024	0.749457	0	0.0416323	0	0	0	0.568051	AGCTGTACCTGAAACCAAGCA	21
hsa-miR-4732-3p	533.422	1.84819	-1.53793	0.13943	-2.84239	0.124066	0.270541	15.0405	54.5383	10.9393	0.0516738	21.3126	11.3204	GCCCTGACCTGTCCTGTTCTG	21
hsa-miR-4732-5p	740.935	1.16552	-0.970661	0.456497	-1.13132	0.331717	0.541914	20.6502	37.4275	12.6118	58.7531	41.1314	30.6747	TGTAGAGCAGGGAGCAGGAAGCT	23
hsa-miR-4742-3p	19.8248	3.91156	-5.73877	1.74829e-07	-22.4475	9.5365e-09	1.90683e-07	0	0	2.3958	0	0	0	TCTGTATTCTCCTTTGCCTGCAG	23
hsa-miR-4791	28.2316	2.22103	1.73229	14.3949	3.84748	0.0832213	0.203186	0.0813002	0.124897	0.0452037	17.6208	0.0497958	0.0811501	TGGATATGATGACTGAAA	18
hsa-miR-4797-3p	26.2423	3.91038	-5.91387	1.0928e-07	-23.1255	3.34165e-09	1.12031e-07	0	8.61789	0	0	0	0	TCTCAGTAAGTGGCACTCTGT	21
hsa-miR-483-5p	699.097	1.28322	-0.764662	0.506547	-0.981231	0.444473	0.657863	12.4389	26.8945	25.0429	54.1025	68.8676	11.2799	AAGACGGGAGGAAAGAAGGGAG	22
hsa-miR-484	388.811	1.79045	0.858426	2.90184	1.53697	0.390657	0.598685	2.92681	19.0676	0.0452037	22.5298	34.6081	86.5466	TCAGGCTCAGTCCCCTCCCGAT	22
hsa-miR-485-3p	26.6843	3.44075	2.13049	160.951	7.33048	0.0331316	0.113104	0	0	0	1.13682	0	11.361	GTCATACACGGCTCTCCTCTCT	22
hsa-miR-485-5p	41.5467	3.27826	-0.642499	0.232245	-2.10628	0.520549	0.704021	2.39836	0	0	3.04876	0	1.50128	AGAGGCTGGCCGTGATGAATTC	22
hsa-miR-486-3p	14365.2	1.08125	-0.280978	0.810111	-0.303809	0.778727	0.880068	162.763	1053.71	294.638	1587.21	1337.67	705.722	CGGGGCAGCTCAGTACAGGAT	21
hsa-miR-486-5p	647454	1.12118	-0.176212	0.872021	-0.197565	0.860128	0.929614	7053.68	46803.4	12583.5	64476.1	76504.6	28000.4	TCCTGTACTGAGCTGCCCCGAG	22
hsa-miR-487b-3p	32.1492	2.63504	2.88401	193.941	7.59947	0.00392646	0.0228659	0	0	0	11.1615	0.149388	6.97891	AATCGTACAGGGTCATCCACTT	22
hsa-miR-488-3p	35.3534	3.33094	2.32259	213.252	7.73641	0.0202011	0.0818649	0	0	0	9.35296	0	9.77859	TTGAAAGGCTATTTCTTGGTC	21
hsa-miR-490-3p	1.77145	3.53924	0.966103	10.698	3.41927	0.333993	0.543837	0	0	0	0.775107	0	0.284025	CAACCTGGAGGACTCCATGCTG	22
hsa-miR-490-5p	0.943646	3.88867	0.645249	5.69288	2.50916	0.518766	0.704021	0	0	0	0.155021	0	0.3246	CCATGGATCTCCAGGTGGGT	20
hsa-miR-493-3p	4.13821	2.43923	1.36256	10.0117	3.32361	0.17302	0.341465	0	0	0.0452037	1.91193	0.448163	0.040575	TGAAGGTCTACTGTGTGCCAGG	22
hsa-miR-493-5p	29.1188	2.26146	2.69111	67.9229	6.08583	0.00712148	0.0379047	0	0.0832647	0	5.06403	0.348571	9.41341	TTGTACATGGTAGGCTTTCATT	22
hsa-miR-495-3p	73.2288	2.83663	3.09768	441.721	8.78699	0.00195041	0.0135979	0	0	0	22.5815	0.0497958	18.0559	AAACAAACATGGTGCACTTCTT	22
hsa-miR-497-5p	0.812524	3.16077	0.72674	4.91454	2.29706	0.467385	0.670596	0	0	0	0.361717	0.0995917	0.040575	CAGCAGCACACTGTGGTTTGT	21
hsa-miR-499a-5p	33.6335	2.97617	2.57535	202.907	7.66467	0.010014	0.0476626	0	0	0	22.013	0.0497958	0.446326	TTAAGACTTGCAGTGATGTTT	21
hsa-miR-5009-5p	28.0172	3.91015	-5.93771	1.02537e-07	-23.2173	2.89029e-09	1.12031e-07	0	9.20074	0	0	0	0	TTGGACTTTTTCAGATTTGGGGAT	24
hsa-miR-501-3p	319.421	1.99145	-0.143921	0.819826	-0.286611	0.885563	0.946768	0	25.812	11.7078	32.7612	26.093	20.9773	AATGCACCCGGGCAAGGATTCT	22
hsa-miR-5010-5p	201.392	1.97244	0.668293	2.49349	1.31817	0.503947	0.694857	0	13.364	2.03417	21.8064	49.6464	8.07443	AGGGGGATGGCAGAGCAAAATT	22
hsa-miR-502-3p	15.7842	2.54267	-1.11646	0.139778	-2.83879	0.264226	0.464859	0	0.124897	1.62733	0	0.647346	0.3246	AATGCACCTGGGCAAGGATTCA	22
hsa-miR-503-5p	93.8913	2.76256	-0.0441008	0.91902	-0.121831	0.964824	0.980916	1.99185	0	2.53141	23.2532	0	4.78786	TAGCAGCGGGAACAGTTCTGCAG	23
hsa-miR-504-5p	103.149	2.24469	4.13473	622.178	9.28118	3.55374e-05	0.000363813	0	0	0	10.3348	25.7444	17.8124	AGACCCTGGTCTGCACTCTATC	22
hsa-miR-505-3p	0.794823	3.25088	0.697254	4.81218	2.26669	0.485644	0.681002	0	0	0	0.413391	0.0497958	0.040575	CGTCAACACTTGCTGGTTTCCT	22
hsa-miR-505-5p	68.0786	2.97907	0.179245	1.44792	0.533984	0.857745	0.929068	0	8.86769	0.0904074	27.0254	0	0.1623	GGGAGCCAGGAAGTATTGATGT	22
hsa-miR-509-3p	27.3833	3.91023	-5.9271	1.05494e-07	-23.1763	3.08325e-09	1.12031e-07	0	8.99258	0	0	0	0	TGATTGGTACGTCTGTGGGTAG	22
hsa-miR-5090	31.5668	3.90977	-5.97822	9.202e-08	-23.3735	2.25587e-09	1.12031e-07	0	10.3664	0	0	0	0	CCGGGGCAGATTGGTGTAGGGTG	23
hsa-miR-511-5p	37.301	2.62642	2.97508	225.006	7.81382	0.0029291	0.0179	0	0	0	8.42283	0.199183	11.1176	GTGTCTTTTGCTCTGCAGTCA	21
hsa-miR-516b-5p	112.839	1.89207	0.519803	1.97726	0.983505	0.603201	0.754001	1.26015	6.61954	0	10.0764	17.9763	11.8479	ATCTGGAGGTAAGAAGCACTTT	22
hsa-miR-5189-5p	37.8725	3.73226	0.117446	1.35505	0.438341	0.906506	0.95676	0	0	1.94376	0	0	9.90031	TCTGGGCACAGGCGGATGGACAGG	24
hsa-miR-519c-5p>hsa-miR-519b-5p>hsa-miR-523-5p>hsa-miR-518e-5p>hsa-miR-522-5p>hsa-miR-519a-5p	31.1644	3.9075	5.42809	2.4262e+06	21.2103	5.69598e-08	8.81096e-07	0	0	0	0	0	14.1607	CTCTAGAGGGAAGCGCTTTCTG	22
hsa-miR-520a-3p	22.0691	3.91107	-5.80152	1.47765e-07	-22.6902	6.57147e-09	1.47858e-07	0	0	2.66702	0	0	0	AAAGTGCTTCCCTTTGGACTGT	22
hsa-miR-532-3p	6.03033	2.78938	1.85867	36.3666	5.18454	0.0630741	0.176105	0	0	0	0.206695	0.0995917	2.51565	CCTCCCACACCCAAGGCTTGCA	22
hsa-miR-532-5p	1592.55	1.10243	0.26558	1.225	0.292784	0.790563	0.885686	13.4958	67.3195	38.7848	253.202	115.327	129.191	CATGCCTTGAGTGTAGGACCGT	22
hsa-miR-539-5p	1.04501	3.80027	0.699601	6.31451	2.65867	0.484177	0.680873	0	0	0	0.465064	0	0.1623	GGAGAAATTATCCTTGGTGTGT	22
hsa-miR-542-3p	4.34738	2.56858	1.83536	26.2505	4.71428	0.0664517	0.179174	0	0	0	1.9636	0.149388	0.527476	TGTGACAGATTGATAACTGAAA	22
hsa-miR-543	350.188	2.48859	1.96953	29.8852	4.90136	0.0488921	0.153175	0	0.0416323	1.35611	55.446	0.199183	116.532	AAACATTCGCGGTGCACTTCTT	22
hsa-miR-548ay-5p	0.764251	3.93671	0.561464	4.62779	2.21032	0.574481	0.738558	0	0	0	0.516738	0	0	AAAAGTAATTGTGGTTTTTGC	21
hsa-miR-548e-3p	28.48	3.11473	2.38361	171.766	7.4243	0.0171439	0.0725319	0	0	0	0.103348	14.9388	0.040575	AAAAACTGAGACTACTTTTGCA	22
hsa-miR-550a-5p	52.2181	3.18314	0.353326	2.18054	1.12468	0.723844	0.833263	0	5.37057	0	9.09459	0	10.1843	AGTGCCTGAGGGAGTAAGAGCCC	23
hsa-miR-574-3p	22.7985	2.48236	-0.137946	0.788711	-0.342431	0.890283	0.949764	0	4.16323	0	0.826781	0.59755	3.53003	CACGCTCATGCACACACCCACA	22
hsa-miR-582-3p	22.4612	2.6117	-1.83862	0.0358491	-4.80192	0.0659712	0.179174	0	7.11913	0	0.103348	0.0497958	0.24345	TAACTGGTTGAACAACTGAACC	22
hsa-miR-582-5p	1.06271	2.99476	0.896078	6.42429	2.68354	0.370211	0.577132	0	0	0	0.413391	0.0497958	0.1623	TTACAGTTGTTCAACCAGTTACT	23
hsa-miR-584-5p	720.322	1.2946	-0.215854	0.823908	-0.279445	0.829101	0.913014	4.83736	71.9407	13.0187	23.925	80.8186	62.4044	TTATGGTTTGCCTGGGACTGAG	22
hsa-miR-589-5p	24.9923	2.62787	-2.4745	0.0110282	-6.50266	0.0133423	0.0579335	0	7.99341	0.0452037	0	0.0995917	0.040575	TGAGAACCACGTCTGCTCTGAG	22
hsa-miR-592	2.65154	3.40668	1.17422	16.002	4.00018	0.240308	0.438335	0	0	0	0.826781	0	0.649201	TTGTGTCAATATGCGATGATGT	22
hsa-miR-598-3p	5.41251	2.63238	1.91092	32.6783	5.03026	0.056015	0.164067	0	0	0	2.68704	0.0995917	0.568051	TACGTCATCGTTGTCATCGTCA	22
hsa-miR-6130	10.6979	1.44596	-0.377503	0.684985	-0.545855	0.7058	0.814384	0.0406501	1.37387	0.180815	1.34352	0.497958	0.689776	TGAGGGAGTGGATTGTATG	19
hsa-miR-615-3p	59.2459	3.40517	2.49067	357.343	8.48116	0.0127502	0.0564001	0	0	0	0	23.4538	6.77603	TCCGAGCCTGGGTCTCCCTCTT	22
hsa-miR-625-3p	516.451	1.46209	0.447201	1.57336	0.653846	0.65473	0.781569	2.52031	45.1294	3.34508	95.5966	82.2129	8.68306	GACTATAGAACTTTCCCCCTCA	22
hsa-miR-625-5p	22.4305	2.58493	0.449219	2.23643	1.1612	0.653274	0.781569	0	2.12325	0.0452037	4.49562	4.7306	0	AGGGGGAAAGTTCTATAGTCC	21
hsa-miR-629-5p	439.061	1.3363	0.638816	1.80707	0.85365	0.522942	0.705331	3.53656	16.2366	6.91617	77.149	80.5199	7.42523	TGGGTTTACGTTGGGAGAACT	21
hsa-miR-636	9.14812	3.9172	-1.93397	0.00524176	-7.57573	0.0531174	0.160324	0.650401	0	0	0	0	0	TGTGCTTGCTCGTCCCGCCCGCA	23
hsa-miR-642a-3p	41.1373	3.35546	2.37073	248.12	7.95489	0.017753	0.0744723	0	0	0	0	10.7559	9.45399	AGACACATTTGGAGAGGGAACC	22
hsa-miR-642b-5p	2.01765	3.50546	1.02808	12.1586	3.60391	0.30391	0.508758	0	0	0	0	0.547754	0.446326	GGTTCCCTCTCCAAATGTGTCT	22
hsa-miR-6505-3p	29.1596	3.91003	-5.94965	9.93203e-08	-23.2633	2.68714e-09	1.12031e-07	2.07315	0	0	0	0	0	TGACTTCTACCTCTTCCAAAG	21
hsa-miR-6509-5p	43.5291	3.73124	0.104818	1.31139	0.3911	0.91652	0.958093	1.34145	0	0	0	13.0465	0	ATTAGGTAGTGGCAGTGGAAC	21
hsa-miR-6516-5p	1.2228	3.92553	0.735275	7.39396	2.88635	0.462172	0.668933	0	0	0	0.826781	0	0	TTTGCAGTAACAGGTGTGAGCA	22
hsa-miR-652-3p	57.2699	2.24298	2.97107	101.41	6.66405	0.00296765	0.0179145	0.0406501	0.0416323	0	23.5116	0.0995917	9.81916	AATGGCGCCACTAGGGTTGTG	21
hsa-miR-654-5p	22.6225	3.07469	-2.26316	0.00804047	-6.9585	0.0236261	0.0907069	0	7.36892	0	0	0.0497958	0.040575	TGGTGGGCCGCAGAACATGTGC	22
hsa-miR-660-5p	46.1218	3.90726	5.56756	3.53649e+06	21.7539	2.58337e-08	4.55962e-07	0	0	0	0	24.4	0	TACCCATTGCATATCGGAGTTG	22
hsa-miR-664a-5p	40.7624	2.40047	-1.89428	0.042773	-4.54715	0.0581883	0.165842	1.4634	6.07832	0	0.465064	0	0.446326	ACTGGCTAGGGAAAATGATTGGAT	24
hsa-miR-668-3p	2.41419	2.93357	0.816328	5.25889	2.39476	0.414313	0.629094	0	0	0.0452037	0.413391	0	0.649201	TGTCACTCGGCTCGGCCCACTAC	23
hsa-miR-671-3p	47.4475	2.80311	0.0284593	1.05685	0.0797746	0.977296	0.986063	0.0406501	7.36892	0	13.7452	0	1.86645	TCCGGTTCTCAGGGCTCCACC	21
hsa-miR-6716-3p	24.5942	3.91062	-5.88963	1.16586e-07	-23.0321	3.87065e-09	1.12031e-07	0	8.07667	0	0	0	0	TCCGAACTCTCCATTCCTCTGC	22
hsa-miR-6734-5p	23.2983	2.29094	-3.4813	0.00397327	-7.97546	0.00049899	0.00418644	0.0406501	4.1216	1.2205	0.0516738	0	0	TTGAGGGGAGAATGAGGTGGAGA	23
hsa-miR-6735-5p	20.6642	3.91135	-5.83035	1.36505e-07	-22.8045	5.5311e-09	1.36895e-07	0	6.78607	0	0	0	0	CAGGGCAGAGGGCACAGGAATCTGA	25
hsa-miR-6741-3p	12.059	3.58271	-1.95694	0.0077524	-7.01114	0.0503551	0.154818	0	0	1.44652	0	0	0.040575	TCGGCTCTCTCCCTCACCCTAG	22
hsa-miR-6767-5p	15.616	3.65288	-1.76115	0.0115717	-6.43326	0.0782131	0.199564	1.09755	0	0	0	0	0.0811501	TCGCAGACAGGGACACATGGAGA	23
hsa-miR-6784-3p	22.306	3.42254	-2.59386	0.00212606	-8.8776	0.00949044	0.0460565	0	7.20239	0.0452037	0	0	0	TCTCACCCCAACTCTGCCCCAG	22
hsa-miR-6786-3p	25.7352	3.91045	-5.907	1.11302e-07	-23.099	3.48401e-09	1.12031e-07	0	8.45136	0	0	0	0	TGACGCCCCTTCTGATTCTGCCT	23
hsa-miR-6803-3p	26.3691	3.91036	-5.91501	1.08952e-07	-23.1298	3.31865e-09	1.12031e-07	0	8.65952	0	0	0	0	TCCCTCGCCTTCTCACCCTCAG	22
hsa-miR-6804-5p	23.4421	3.91083	-2.28581	0.0020369	-8.93941	0.0222655	0.0881714	1.66665	0	0	0	0	0	TGAGGGTGTCAGCAGGTGACG	21
hsa-miR-6805-5p	80.5604	1.98197	-4.92459	0.00115301	-9.76037	8.45391e-07	1.02065e-05	2.56096	8.70116	2.16978	0	0	0.040575	TAGGGGGCGGCTTGTGGAGTGT	22
hsa-miR-6815-5p	24.6874	3.91062	-5.88994	1.1649e-07	-23.0333	3.86338e-09	1.12031e-07	0	0	2.98345	0	0	0	TAGGTGGCGCCGGAGGAGTCATT	23
hsa-miR-6826-5p	19.4507	3.91165	-5.8058	1.45724e-07	-22.7103	6.40608e-09	1.47858e-07	0	0	2.35059	0	0	0	TCAATAGGAAAGAGGTGGGACCT	23
hsa-miR-6842-3p	46.6471	3.21179	-2.32201	0.00568823	-7.4578	0.0202324	0.0818649	0	0	5.60526	0.0516738	0.0995917	0	TTGGCTGGTCTCTGCTCCGCAG	22
hsa-miR-6850-5p	18.7026	3.91185	-5.79356	1.50521e-07	-22.6635	6.89093e-09	1.48305e-07	0	0	2.26019	0	0	0	GTGCGGAACGCTGGCCGGGGCG	22
hsa-miR-6855-5p	38.5827	3.19987	-3.01962	0.00123405	-9.66238	0.00253093	0.0162703	1.3821	6.28648	0	0	0	0	TTGGGGTTTGGGGTGCAGACATTGC	25
hsa-miR-6857-3p	17.1192	3.90811	5.21364	1.36026e+06	20.3755	1.85173e-07	2.35028e-06	0	0	0	11.5749	0	0	TGACTGAGCTTCTCCCCACAG	21
hsa-miR-6859-5p	44.5217	3.90728	5.5558	3.42592e+06	21.7081	2.76341e-08	4.55962e-07	0	0	0	0	23.5534	0	GAGAGGAACATGGGCTCAGGACA	23
hsa-miR-6862-5p	41.7383	3.90905	-6.07569	7.08745e-08	-23.7502	1.23457e-09	1.12031e-07	2.96746	0	0	0	0	0	CGGGCATGCTGGGAGAGACTTT	22
hsa-miR-6866-5p	55.8564	3.34944	-3.04385	0.000852988	-10.1952	0.00233575	0.0156243	1.17885	0	4.74639	0	0	0	TTAGAGGCTGGAATAGAGATTCT	23
hsa-miR-6871-3p	0.534976	3.9494	0.429943	3.24455	1.69802	0.667237	0.786387	0	0	0	0.361717	0	0	CAGCACCCTGTGGCTCCCACAG	22
hsa-miR-6891-5p	28.244	3.77565	0.991616	13.3985	3.744	0.321385	0.528523	0	0.624485	0	0	0	11.9696	TAAGGAGGGGGATGAGGGG	19
hsa-miR-7-1-3p	3.53728	2.51933	1.75307	21.356	4.41657	0.0795897	0.201858	0	0	0	1.29185	0.199183	0.568051	CAACAAATCACAGTCTGCCATA	22
hsa-miR-7-5p	3163.87	1.25794	1.54796	3.85635	1.94724	0.121631	0.268328	18.7803	62.1154	23.958	847.502	119.46	469.413	TGGAAGACTAGTGATTTTGTTGTT	24
hsa-miR-708-3p	26.4905	2.6867	2.72463	159.817	7.32028	0.00643734	0.0350163	0	0	0	12.35	0.0995917	3.65175	CAACTAGACTGTGAGCTTCTAG	22
hsa-miR-708-5p	8.6706	3.29666	1.7317	52.3036	5.70884	0.0833268	0.203186	0	0	0	1.75691	0	2.7591	AAGGAGCTTACAATCTAGCTGGG	23
hsa-miR-7113-5p	19.1094	3.90797	5.01152	786362	19.5848	5.40031e-07	6.68289e-06	0	0	0	0	0	8.68306	TCCAGGGAGACAGTGTGTGAG	21
hsa-miR-744-5p	734.791	1.2249	2.00894	5.50506	2.46076	0.044543	0.141338	1.1382	21.5655	3.75191	122.105	85.5492	127.122	TGCGGGGCTAGGGCTAACAGCA	22
hsa-miR-758-3p	10.1444	2.6045	2.27897	61.2051	5.93558	0.022669	0.0889022	0	0	0	3.04876	0.0995917	2.47508	TTTGTGACCTGGTCCACTAACC	22
hsa-miR-760	1.67089	3.67803	0.90614	10.0757	3.33281	0.364862	0.573354	0	0	0	0.103348	0	0.689776	CGGCTCTGGGTCTGTGGGGA	20
hsa-miR-766-5p	28.3975	3.91011	-5.94125	1.01578e-07	-23.2309	2.82859e-09	1.12031e-07	0	9.32564	0	0	0	0	AGGAGGAATTGGTGCTGGTCTT	22
hsa-miR-7706	798.565	1.30041	-0.534005	0.617956	-0.694425	0.593338	0.749241	6.09751	72.4819	22.6019	33.5363	107.559	23.6958	TGAAGCGCCTGTGCTCTGCCGAGA	24
hsa-miR-7846-3p	2.53628	3.81362	0.601605	4.90513	2.29429	0.547437	0.722617	0.0406501	0	0	0	0	0.892651	CAGCGGAGCCTGGAGAGAAGG	21
hsa-miR-7976	60.639	3.72905	0.000655336	1.0017	0.00244378	0.999477	0.999477	0	0	3.6615	20.5145	0	0	TGCCCTGAGACTTTTGCTC	19
hsa-miR-8078	2.1399	3.91751	0.942486	12.926	3.6922	0.345944	0.555981	0	0	0	1.44687	0	0	GGTCTAGGCCCGGTGAGAGACTC	23
hsa-miR-877-5p	0.714371	3.93895	0.534612	4.3044	2.10581	0.592918	0.749241	0	0	0	0	0	0.3246	GTAGAGGAGATGGCGCAGGG	20
hsa-miR-885-3p	91.3822	2.90202	-2.75627	0.00390961	-7.99876	0.00584639	0.0325165	0	5.07914	9.13115	0	0	0.1623	AGGCAGCGGGGTGTAGTGGATA	22
hsa-miR-9-3p	308.128	3.59009	3.02498	1858.53	10.8599	0.00248648	0.0161948	0	0	0	193.363	0	10.0626	ATAAAGCTAGATAACCGAAAGT	22
hsa-miR-9-5p	12184.2	2.40016	4.8547	3218.18	11.652	1.2057e-06	1.38796e-05	0.1626	0.499588	0	3497.65	0.547754	3183.6	TCTTTGGTTATCTAGCTGTATGA	23
hsa-miR-92a-3p	99254.4	1.09084	-0.393985	0.742377	-0.429776	0.693592	0.805935	1215.23	7227	2159.02	9768.93	9714.42	4306.92	TATTGCACTTGTCCCGGCCTGT	22
hsa-miR-92b-3p	772.497	1.25678	1.51652	3.7475	1.90593	0.129388	0.278466	3.17071	28.1851	3.88752	71.3615	72.9011	166.561	TATTGCACTCGTCCCGGCCTCC	22
hsa-miR-92b-5p	976.368	1.21292	0.103695	1.09109	0.125774	0.917412	0.958093	10.8536	62.5318	14.9624	70.5348	165.97	41.5489	AGGGACGGGACGCGGTGCAGTG	22
hsa-miR-93-5p	365.297	1.39912	0.644191	1.86775	0.9013	0.519452	0.704021	4.47151	9.5338	4.29435	13.2285	21.5118	80.7038	CAAAGTGCTGTTCGTGCAGGTAG	23
hsa-miR-935	3.17284	3.39937	1.25308	19.1556	4.25969	0.210175	0.38965	0	0	0	1.60189	0	0.365175	CCAGTTACCGCTTCCGCTACCGC	23
hsa-miR-941	285.064	1.51381	-0.855412	0.407556	-1.29493	0.392323	0.599382	12.2763	5.28731	1.67254	18.2925	18.773	9.04824	CACCCGGCTGTGTGCACATGTGC	23
hsa-miR-942-5p	10.4702	3.90896	1.53013	63.1727	5.98123	0.125984	0.272323	0	0	0	7.07931	0	0	TCTTCTCTGTTTTGGCCATGTG	22
hsa-miR-95-3p	35.7268	3.4973	2.21647	215.518	7.75167	0.0266593	0.0992205	0	0	0	23.2015	0.746938	0	TTCAACGGGTATTTATTGAGCA	22
hsa-miR-96-5p	14.0097	3.045	1.6766	34.422	5.10526	0.0936204	0.221732	0.0406501	0	0	0	0.448163	5.72108	TTTGGCACTAGCACATTTTTGCT	23
hsa-miR-98-5p	219.92	1.36611	0.339949	1.37975	0.464407	0.733895	0.835122	2.23575	12.0317	2.93824	41.4424	3.38612	27.1853	TGAGGTAGTAAGTTGTATTGTT	22
hsa-miR-9985	2.08939	2.09148	-0.635051	0.398266	-1.3282	0.525395	0.706714	0.0813002	0.124897	0	0.258369	0.0497958	0.040575	TTCACAGTGGCTAAGCTAT	19
hsa-miR-99a-5p	7992.3	1.23022	1.02741	2.40151	1.26394	0.304227	0.508758	54.7557	245.756	100.443	1811.74	296.285	1091.92	AACCCGTAGATCCGATCTTGTG	22
hsa-miR-99b-3p	54.6623	2.78159	3.0073	329.712	8.36506	0.00263581	0.0163901	0	0	0	2.89373	0.199183	22.722	CAAGCTCGTGTCTGTGGGTCCG	22
hsa-miR-99b-5p	2698.54	1.30296	1.34112	3.35759	1.74743	0.179881	0.349181	20.9348	66.0289	14.9624	196.309	202.47	638.935	CACCCGTAGAACCGACCTTGCG	22
